# Supplementary material for: Association between antibody-mediated immune responses and gastroesophageal reflux disease: Evidence from genetic studies
Source: Medicine (Baltimore). 2025 Jul 11;104(28):e43254. doi: 10.1097/MD.0000000000043254 (PMC12262985; doi:10.1097/MD.0000000000043254)
Supplement: Supplementary file 1 [file medi-104-e43254-s001.xls]

## Sheet: Table S1 
	Table S1. Characteristics of the genetic instrument variables for the antibody-mediated immune responses related traits at the genome-wide significance level (P < 1 × 10–6)
	Antibody levels	SNP	P-value	chr	pos	EA	OA	EAF	beta	SE	samplesize	R2	F-statistics
	Anti-BK polyomavirus IgG seropositivity	rs12401411	2.63276e-06	1	6441375	G	T	0.0636079	-0.73397	0.156245	8631	0.0025502	22.0619
		rs138869372	3.39488e-06	1	66471749	G	A	0.00782149	-2.35441	0.506832	8694	0.00247594	21.5743
		rs2815418	4.18145e-06	1	93534311	T	C	0.174656	-0.445407	0.0967823	8491	0.00248818	21.1748
		rs6727077	3.54426e-06	2	232493731	G	A	0.972728	1.13925	0.245715	8672	0.00247275	21.4919
		rs11099861	4.59473e-06	4	153875846	G	A	0.444538	0.343049	0.0748608	8294	0.00252546	20.9942
		rs1030385	3.64441e-06	5	94371341	A	G	0.914613	0.628675	0.135763	8725	0.00245165	21.4383
		rs77088207	3.8941e-06	10	21161299	T	A	0.0205984	-1.33093	0.288271	8690	0.00244695	21.3112
		rs79480336	2.3583e-06	10	86749956	T	A	0.0547796	-0.801235	0.169753	8735	0.00254399	22.2733
		rs68126243	4.76659e-06	14	90075441	G	A	0.134745	-0.492877	0.107737	8735	0.00239026	20.9242
		rs8070200	1.49609e-06	17	49446896	T	C	0.132284	-0.529259	0.109993	8735	0.00264359	23.1477
	BK polyomavirus VP1 antibody levels	rs1415006	1.02562e-06	1	88609667	G	A	0.199568	0.0950688	0.0194548	8095	0.00294121	23.8734
		rs2131921	4.12394e-06	1	235705157	G	A	0.656197	0.0746062	0.016201	8294	0.00255031	21.2012
		rs10019956	4.06942e-06	4	75652621	A	G	0.247898	-0.0816201	0.0177135	8324	0.00254418	21.2266
		rs73357256	4.91729e-06	5	165905245	G	T	0.0103515	-0.343928	0.0752859	8308	0.00250566	20.8643
		rs112690713	1.26709e-06	5	176763266	A	G	0.00774725	-0.426609	0.0880541	8261	0.00283332	23.4669
		rs6908107	2.64682e-06	6	10451463	G	C	0.447805	0.0722662	0.0153873	8315	0.00264565	22.0517
		rs9320558	4.7149e-06	6	116644101	G	T	0.635823	-0.0726132	0.0158645	8316	0.00251288	20.9447
		rs10082455	2.64764e-06	10	15109544	A	G	0.577487	0.07306	0.0155565	8324	0.00264274	22.0511
		rs184354101	4.60096e-06	10	31028401	G	A	0.0122436	-0.325091	0.0709464	8045	0.0026031	20.9914
		rs200603930	2.1086e-06	18	29694567	CT	C	0.00996636	-0.374394	0.0789408	8027	0.00279438	22.4878
		rs73544818	4.50548e-06	19	6125729	C	T	0.0168188	-0.273641	0.0596611	8324	0.00252088	21.0318
		rs492602	2.72294e-09	19	49206417	G	A	0.520963	0.090645	0.0152409	8324	0.00423148	35.3641
		rs10154192	1.63741e-06	21	23764034	C	G	0.0177464	-0.279399	0.0582847	8227	0.0027854	22.9739
	Anti-chlamydia trachomatis IgG seropositivity	rs75464068	1.24522e-06	1	166604194	C	T	0.0226595	0.632937	0.130548	8716	0.00268964	23.5007
		rs10200221	1.06275e-06	2	68660714	G	T	0.7653	-0.227086	0.0465374	8366	0.00283808	23.8052
		rs143335233	1.64788e-08	2	106295647	T	C	0.0168774	0.887217	0.157157	8621	0.00368326	31.8634
		rs9847800	3.52778e-06	3	32001042	A	C	0.487189	-0.18009	0.0388341	8352	0.0025683	21.5005
		rs13361642	4.3988e-06	5	31250524	G	C	0.0487096	-0.41741	0.0909075	8602	0.00244491	21.0778
		rs34214922	1.63657e-06	8	47811400	TA	T	0.749854	0.215623	0.0449795	8539	0.00268403	22.9752
		rs10110968	2.29499e-06	8	125356918	C	T	0.00602829	1.23959	0.262317	8626	0.00258209	22.3256
		rs72700581	1.31679e-06	9	14439461	T	G	0.240019	-0.222456	0.0459885	8491	0.00274812	23.3931
		rs12291793	1.40925e-06	11	124699493	T	G	0.17058	0.252934	0.0524359	8518	0.00272417	23.2624
		rs11624995	3.83354e-07	14	95354773	G	C	0.155162	0.273682	0.0539057	8533	0.0030117	25.7704
	Chlamydia trachomatis momp A antibody levels	rs142739440	1.36136e-06	1	1583601	C	G	0.0157096	0.85831	0.177683	923	0.0246577	23.2838
		rs138761415	7.86763e-07	1	50409758	A	T	0.0175532	0.852551	0.172629	940	0.0252907	24.3382
		rs829958	3.93486e-06	2	169658783	G	A	0.160734	-0.288126	0.0624353	927	0.0224574	21.2504
		rs114225526	8.71858e-08	3	67321491	T	G	0.0211268	0.829201	0.154945	923	0.0300948	28.5774
		rs55952812	2.67285e-07	5	16889186	A	G	0.00903294	1.2254	0.238166	941	0.0273626	26.4163
		rs75648637	9.5003e-07	5	108617786	G	C	0.0427666	0.533704	0.108881	947	0.0247437	23.9761
		rs368120	6.87083e-07	5	132915663	T	G	0.145386	0.313328	0.0631075	932	0.0257681	24.5982
		rs150152485	3.95892e-06	5	169625258	T	C	0.00530223	1.3052	0.282908	943	0.0220729	21.2394
		rs77437766	3.79695e-06	7	64621136	T	C	0.00861079	1.17453	0.254107	871	0.0239416	21.3156
		rs13283425	2.7086e-06	9	90323220	G	A	0.0184989	0.788193	0.167995	946	0.02274	21.9661
		rs1324619	3.53811e-06	9	122072681	A	G	0.0820975	0.382926	0.0825838	944	0.0222683	21.4545
		rs79242904	1.10711e-06	17	25548664	G	A	0.0649839	0.438356	0.0899825	931	0.0248574	23.6812
		rs10512551	2.53611e-06	17	68860525	C	A	0.0613757	0.446203	0.0948317	945	0.0228912	22.0921
		rs77802734	1.45023e-06	18	24220362	A	G	0.0217391	0.749894	0.155645	943	0.0240246	23.1637
		rs116970430	4.42613e-07	18	47669381	A	C	0.0211193	0.794266	0.157291	947	0.0262201	25.4452
		rs118169124	4.12883e-06	19	15274281	G	T	0.0080732	1.16957	0.253989	929	0.0223155	21.1586
		rs116849724	3.77518e-06	20	42038499	C	A	0.279755	-0.23592	0.0510275	899	0.023225	21.3282
		rs117764699	3.33482e-06	20	62884981	T	C	0.0113636	1.00111	0.215336	924	0.0228569	21.567
		rs62240477	2.59852e-06	22	23873213	G	A	0.0127932	0.909809	0.193566	938	0.0230107	22.0453
	Chlamydia trachomatis momp D antibody levels	rs142107194	4.44324e-06	1	49739644	G	A	0.0141437	0.746236	0.162597	1308	0.0158483	21.0311
		rs28694248	1.02265e-06	4	112903974	A	G	0.257655	0.208862	0.0427364	1339	0.0175252	23.8492
		rs72839016	3.41353e-06	6	25477311	A	G	0.0202855	0.629059	0.13545	1331	0.0159465	21.5363
		rs62412989	9.84602e-07	6	52973149	T	C	0.135316	0.271259	0.0554189	1345	0.017501	23.9225
		rs74871137	6.59501e-07	17	39939430	G	A	0.0631255	0.374845	0.0753772	1299	0.018682	24.6919
		rs113230405	1.67684e-06	18	48719833	A	G	0.00892164	0.982346	0.205129	1289	0.0174809	22.8982
		rs62112441	4.06954e-07	19	43618448	A	C	0.10717	0.307996	0.0608005	1325	0.0189989	25.6224
	Chlamydia trachomatis pGP3 antibody levels	rs112766094	9.70719e-08	2	183398269	A	G	0.0129534	-0.77306	0.144982	1737	0.0161045	28.3987
		rs9861140	3.43691e-06	3	177085723	T	G	0.451772	-0.153337	0.0330268	1721	0.0123701	21.5306
		rs73133409	2.61936e-07	7	66880067	G	T	0.0894797	0.295006	0.0572944	1749	0.0149319	26.4814
		rs202245317	2.63419e-07	8	25513769	G	A	0.0225705	-0.596279	0.11583	1595	0.0163433	26.4674
		rs188445354	4.11115e-06	11	102179268	G	T	0.0106751	-0.736179	0.159841	1733	0.0120923	21.188
		rs181711602	2.73359e-06	13	69487299	G	A	0.0228833	-0.516176	0.110061	1748	0.0124267	21.9701
		rs8039491	4.99007e-06	15	64255405	G	A	0.374063	-0.15556	0.0340752	1735	0.0118695	20.817
		rs4777973	3.67664e-07	15	92950883	A	G	0.432053	-0.162927	0.0320409	1744	0.0146096	25.8273
		rs180761278	2.61672e-06	18	34798558	T	C	0.00889271	0.818845	0.174266	1743	0.0125088	22.0536
		rs111248469	4.19747e-06	19	3069325	C	G	0.0375587	-0.400065	0.086945	1704	0.0122727	21.1476
	Chlamydia trachomatis PorB antibody levels	rs201831080	3.58707e-06	1	80874971	G	A	0.0131086	1.51602	0.327153	267	0.0744392	21.3129
		rs114570297	7.16781e-07	1	104991540	T	G	0.0204461	1.29653	0.261567	269	0.0836928	24.387
		rs10494246	4.20845e-06	1	147148304	C	T	0.0591603	0.725981	0.157794	262	0.0747526	21.0059
		rs144560618	2.94951e-06	1	165665298	T	A	0.0456274	0.854357	0.182777	263	0.0767045	21.6831
		rs1547607	1.60557e-06	1	184431751	G	A	0.992565	-2.05884	0.429137	269	0.0788215	22.8461
		rs11580571	3.45563e-06	1	202171405	G	A	0.243494	0.390216	0.0840675	269	0.0741549	21.3852
		rs78611805	6.7127e-07	1	236016475	C	A	0.0241636	1.11347	0.22406	269	0.0840873	24.5125
		rs10175300	6.36105e-08	2	34054259	A	G	0.146947	0.528591	0.0977362	262	0.10043	29.0269
		rs144621786	1.7416e-06	2	48929937	T	C	0.0113208	1.68242	0.351874	265	0.0794167	22.6884
		rs79275941	3.03041e-06	2	67192332	T	C	0.00749064	2.00787	0.430067	267	0.0754755	21.6338
		rs115595144	3.72933e-06	2	147528546	G	A	0.0334572	0.964248	0.208445	269	0.0736884	21.24
		rs142617089	3.96655e-06	2	161744015	A	G	0.00757576	1.9859	0.430489	264	0.0745964	21.1197
		rs75729747	2.7307e-06	2	170839727	A	G	0.00749064	2.01636	0.429918	267	0.0761152	21.8323
		rs145013109	3.8948e-07	2	207742604	G	C	0.00754717	2.16753	0.427181	265	0.0885509	25.5515
		rs146034769	4.58601e-06	2	214061311	C	G	0.00929368	1.76854	0.3859	269	0.0724232	20.8468
		rs35002144	3.71197e-06	3	58693464	A	AT	0.333333	0.370184	0.0800071	252	0.0783009	21.2382
		rs9827967	6.02106e-07	3	169193365	T	C	0.0261194	1.16332	0.233104	268	0.0850298	24.7198
		rs74725117	5.69402e-08	3	189258284	G	T	0.0130112	1.75157	0.322682	269	0.0987216	29.2459
		rs115741529	4.08013e-08	4	14302264	T	C	0.0056391	2.68158	0.488683	266	0.101689	29.8847
		rs116818602	4.09181e-06	4	31137099	C	T	0.0130597	1.50767	0.32728	268	0.0733742	21.063
		rs149429144	6.77636e-07	4	70616319	G	C	0.00754717	2.12597	0.427962	265	0.08519	24.4914
		rs2162896	1.64872e-07	5	31754514	A	G	0.0557621	0.826881	0.157949	269	0.0924623	27.2027
		rs73768653	4.46307e-06	5	81562139	T	C	0.0524345	0.753929	0.164306	267	0.0730935	20.8972
		rs73774973	2.7559e-06	5	103062294	A	G	0.221374	0.44011	0.0938756	262	0.0773981	21.8117
		rs552188	3.04379e-07	6	7011853	T	C	0.0111524	1.79118	0.349791	269	0.0888204	26.0268
		rs114751079	2.02107e-06	6	166698941	T	C	0.00568182	2.352	0.495023	264	0.0787745	22.4038
		rs74756543	4.25396e-06	7	28111321	C	G	0.0576208	0.701045	0.152448	269	0.0728837	20.9898
		rs142235947	4.75093e-06	7	44783443	A	G	0.0152091	1.40455	0.306973	263	0.0737318	20.7759
		rs75671044	4.02783e-06	7	98660529	C	T	0.0094697	1.77853	0.385803	264	0.0745012	21.0906
		rs117586214	1.92905e-06	7	122508896	A	G	0.0111524	1.67545	0.351933	269	0.0777069	22.4958
		rs7000716	3.98772e-06	8	141419852	T	G	0.0486891	0.81346	0.176378	267	0.0737875	21.1115
		rs151065316	3.7912e-06	9	6591669	T	C	0.00746269	1.98941	0.430375	268	0.0738422	21.2081
		rs10976837	1.19176e-06	9	8191005	G	A	0.31749	-0.385516	0.0793732	263	0.0823143	23.4111
		rs68010622	9.31259e-07	9	38285522	C	A	0.176245	0.479852	0.0978165	261	0.0844201	23.8808
		rs2789832	4.13648e-06	9	136780873	A	C	0.960821	-0.894375	0.194243	268	0.0733077	21.0424
		rs72776409	1.80856e-06	10	759450	T	C	0.0111524	1.67967	0.351857	269	0.0780993	22.6191
		rs72790786	1.42629e-06	10	19452454	G	A	0.137405	0.547576	0.113575	262	0.0814903	23.0672
		rs139333329	3.81452e-06	10	53045327	G	A	0.0204461	1.21548	0.263021	269	0.0735503	21.197
		rs112266989	4.66353e-06	12	24324170	G	T	0.108209	0.545801	0.119187	268	0.07257	20.8141
		rs12581362	7.35575e-07	12	103161721	C	T	0.0130112	1.61133	0.325407	269	0.0835368	24.3374
		rs116833058	2.2194e-06	13	22593297	G	C	0.0299625	1.04058	0.219886	267	0.0773864	22.2275
		rs144912223	1.49763e-07	13	44790854	C	T	0.0056391	2.57793	0.490768	266	0.0939821	27.385
		rs142809008	4.02268e-06	13	104437229	G	C	0.00559701	2.28718	0.496113	268	0.0734785	21.0953
		rs17103519	3.6873e-06	14	36239960	T	G	0.0135135	1.51492	0.327319	259	0.0763883	21.2555
		rs17091106	3.29333e-06	14	74219350	A	G	0.0075188	2.00112	0.430198	266	0.0752253	21.4749
		rs71424407	1.50325e-07	14	101027532	T	C	0.00743494	2.23635	0.425797	269	0.093009	27.38
		rs16954656	1.98413e-06	15	46699103	T	C	0.00559701	2.3535	0.49495	268	0.0778027	22.4415
		rs59848789	9.23553e-07	15	80815139	G	A	0.00559701	2.42271	0.493698	268	0.0824473	23.9016
		rs199661127	8.86707e-07	15	85696021	CTTCA	C	0.0207547	1.28699	0.261836	265	0.0835514	23.9774
		rs117630651	9.56793e-07	15	99727123	T	G	0.0371747	0.968533	0.197647	269	0.0819523	23.8346
		rs113714204	5.65745e-08	16	22899759	T	G	0.0130112	1.7519	0.322675	269	0.098759	29.2582
		rs77424817	1.88736e-06	16	83165513	T	A	0.011236	1.67703	0.351937	267	0.0783779	22.5365
		rs112136983	3.06197e-06	17	16096278	A	G	0.0260223	1.09357	0.234339	269	0.0748934	21.6154
		rs45498995	2.69833e-06	18	21935560	T	C	0.0130597	1.53365	0.326828	268	0.0759253	21.8555
		rs76969671	1.06803e-06	18	26257033	T	C	0.0390335	0.89801	0.184069	269	0.0812883	23.6244
		rs145179174	8.12259e-07	19	3768792	A	G	0.00957854	1.89307	0.383803	261	0.0852651	24.1421
		rs8103752	1.1166e-06	19	49423856	C	T	0.970149	-1.06826	0.21936	268	0.0812978	23.5389
		rs7267900	4.35127e-06	20	55159408	A	G	0.0102041	1.77411	0.386191	245	0.079306	20.9313
		rs78239657	9.57206e-07	22	48782213	A	G	0.00929368	1.8812	0.3839	269	0.0819498	23.8338
	Chlamydia trachomatis tarp-D F1 antibody levels	rs1777931	1.50157e-06	1	154767833	G	C	0.269036	0.185565	0.0385707	1576	0.014474	23.1167
		rs60207929	3.98637e-06	1	160697491	ATC	A	0.758362	0.192903	0.0418256	1465	0.0143118	21.2422
		rs78222565	3.94173e-06	6	26184879	T	C	0.0208463	-0.534189	0.115765	1607	0.0130768	21.2664
		rs117662398	4.25545e-07	7	155687798	G	T	0.0161591	0.677283	0.133926	1609	0.0156461	25.5429
		rs117973005	1.84493e-06	8	14178888	C	T	0.0223741	0.542079	0.11365	1609	0.0139422	22.722
		rs151207702	8.08898e-07	8	50324233	C	T	0.00568182	1.13327	0.229724	1584	0.0151313	24.3055
		rs17054572	2.1872e-06	9	71229124	T	C	0.0365223	0.436314	0.0921406	1547	0.0142875	22.3941
		rs2238119	3.57522e-06	12	12000744	A	T	0.445079	0.159132	0.0343352	1575	0.0134546	21.4528
		rs77901501	1.79185e-06	15	93790722	G	A	0.0945771	0.282	0.0590503	1549	0.0145096	22.7768
	Chlamydia trachomatis tarp-D F2 antibody levels	rs143655312	3.03158e-06	1	12266601	A	G	0.0269793	-0.437784	0.0937705	1983	0.0108722	21.7745
		rs980949	4.94363e-06	3	2761042	C	T	0.224645	-0.168144	0.0368158	1972	0.0104669	20.8379
		rs179834	3.43777e-06	3	3164832	G	C	0.882707	-0.223139	0.0480617	1995	0.0106891	21.5336
		rs11130192	1.46033e-06	3	49467206	G	C	0.435388	-0.148861	0.0309059	2012	0.0113991	23.1765
		rs10031234	2.14988e-06	4	7428388	A	G	0.410354	-0.155085	0.0327267	1835	0.0120897	22.4317
		rs148860748	3.76259e-06	4	15734068	A	G	0.0222772	0.478707	0.103525	2020	0.0104743	21.3609
		rs6882158	6.70002e-07	5	77211511	A	G	0.0494779	-0.350485	0.070522	2011	0.0121332	24.675
		rs139651743	4.14028e-07	7	154205040	TTAA	T	0.288636	0.170959	0.0337705	1980	0.0127779	25.6018
		rs1058196	3.28022e-06	8	69149220	A	G	0.19939	0.180945	0.0388924	1966	0.0108899	21.6233
		rs79043702	1.98706e-06	8	123932843	A	G	0.0435757	-0.354286	0.0745123	2008	0.0111334	22.585
		rs11145446	5.6348e-07	9	80121412	A	G	0.208206	0.191767	0.0383279	1962	0.0125983	25.0078
		rs76130578	3.06066e-06	13	51273579	T	G	0.0239743	0.461643	0.0989226	2023	0.0106506	21.7566
		rs4326954	1.29625e-06	14	35842918	A	G	0.14248	-0.214857	0.0443889	1895	0.0122125	23.4041
		rs56224055	5.79144e-07	17	39670972	T	A	0.0328283	0.440002	0.0880348	1980	0.0124592	24.9552
	Anti-cytomegalovirus IgG seropositivity	rs190266717	1.99843e-06	2	235456359	A	G	0.00545037	-0.994858	0.209286	8715	0.00258613	22.5913
		rs141994338	2.26628e-06	5	108230677	A	G	0.0113166	0.696867	0.147388	8704	0.00256178	22.3499
		rs11019162	4.72624e-07	11	90459857	G	A	0.00536952	-1.06466	0.211363	8660	0.0029213	25.3667
		rs8005417	5.23632e-07	14	35193632	A	C	0.211747	-0.194405	0.0387458	8470	0.00296342	25.1688
		rs2051738	6.13119e-07	16	13467705	C	T	0.329115	-0.16837	0.0337616	8494	0.00291945	24.8646
		rs11402163	4.56269e-06	16	77494204	TA	T	0.380986	0.148508	0.0323975	8583	0.00244217	21.0076
		rs56942423	1.83897e-06	17	13305606	A	C	0.103289	-0.249242	0.0522479	8331	0.0027241	22.751
		rs140535375	4.12102e-06	19	8452656	T	C	0.0122908	-0.638276	0.138599	8665	0.00244156	21.203
		rs190523757	1.26475e-06	21	29407876	A	G	0.0719968	-0.300304	0.0619796	8674	0.00269918	23.4706
	Cytomegalovirus pp28 antibody levels	rs56251190	3.27525e-06	2	20396091	T	C	0.199528	-0.115853	0.0248999	4874	0.0044219	21.6392
		rs150419274	4.25321e-06	2	119924822	T	C	0.030968	0.264949	0.0576149	4876	0.00431829	21.1386
		rs72827460	3.78153e-06	2	121099875	C	T	0.116784	-0.146794	0.0317527	4671	0.00455473	21.3633
		rs1520123	4.48203e-06	3	118191590	A	T	0.750938	0.106956	0.0233137	4798	0.00436744	21.0381
		rs77625895	1.47633e-06	3	193451993	C	G	0.050272	-0.220096	0.045716	4963	0.00464858	23.1693
		rs115393210	3.2428e-06	5	11747325	C	G	0.0343424	0.259073	0.0556571	4790	0.00450306	21.6582
		rs6454150	2.88343e-06	6	81019312	C	G	0.832586	0.123613	0.0264189	4904	0.00444441	21.8837
		rs75456248	4.97623e-06	7	49207533	A	G	0.0288365	-0.26477	0.05799	4959	0.00418616	20.838
		rs12698418	3.45968e-08	7	155260561	A	G	0.751844	-0.129764	0.0235232	4745	0.0063724	30.4181
		rs558240	4.19038e-06	9	136157133	A	G	0.400267	-0.0951369	0.0206743	4868	0.00433113	21.1669
		rs2515277	1.93615e-07	11	69973219	G	T	0.84854	-0.14422	0.0277061	4932	0.00546384	27.0847
		rs71124308	1.58592e-06	15	50110625	CG	C	0.237338	-0.113819	0.0237119	4719	0.00485883	23.031
		rs1860378	3.89036e-06	17	14673110	C	G	0.0504355	-0.21181	0.0458746	4937	0.00429946	21.3095
		rs6503821	2.38932e-07	17	55674729	T	C	0.529994	-0.10442	0.0202122	4801	0.00552842	26.6784
		rs4479349	3.39317e-07	18	57659034	T	C	0.663337	-0.108347	0.0212438	4855	0.00532917	26.001
		rs2236207	3.67435e-06	20	54967565	G	A	0.989233	0.447892	0.0967579	4969	0.00429374	21.419
	Cytomegalovirus pp52 antibody levels	rs62543881	3.28664e-06	1	20447601	T	C	0.00703336	-0.521109	0.112017	5545	0.00388773	21.6338
		rs12563363	4.97353e-06	1	201755469	G	C	0.117707	0.132855	0.0290973	5433	0.0038225	20.8397
		rs143776691	1.04581e-06	2	122999520	G	T	0.0131721	-0.396675	0.081239	5542	0.00428361	23.8333
		rs112225187	1.27268e-06	2	151195179	A	C	0.017555	-0.346776	0.0715892	5497	0.00425038	23.4555
		rs55957528	6.3771e-07	3	14488225	G	A	0.179316	0.123189	0.0247396	5468	0.00451404	24.7856
		rs143552533	1.16523e-06	4	33709238	T	C	0.00930275	-0.470273	0.0967349	5536	0.00425096	23.6253
		rs149094175	1.46128e-07	6	32211238	C	G	0.0442679	-0.242633	0.046151	5286	0.0052017	27.6295
		rs10108359	2.89017e-06	8	9327086	G	C	0.313924	-0.0945584	0.0202114	5530	0.00394245	21.8802
		rs12547295	3.44856e-07	8	124627579	C	T	0.124706	-0.143897	0.0282311	5533	0.00467361	25.9711
		rs7861467	1.30438e-06	9	1158293	A	T	0.712368	-0.100214	0.0207093	5514	0.00422882	23.4082
		rs72879262	1.7269e-06	11	23310107	G	T	0.00649862	-0.582073	0.121696	5078	0.00448495	22.8682
		rs141220786	3.40292e-06	11	37265597	G	C	0.0228673	-0.292226	0.0629138	5357	0.00401124	21.5667
		rs61928953	3.172e-06	12	11496570	A	G	0.0485543	-0.202643	0.0434917	5499	0.00393238	21.7016
		rs4931255	4.22326e-06	12	30246944	G	A	0.733763	0.0989935	0.0215199	5358	0.00393385	21.1529
		rs113170392	2.55155e-06	12	77515201	A	G	0.011413	-0.409814	0.087121	5520	0.00399256	22.1193
		rs78683855	1.96223e-07	12	117000110	T	C	0.0199483	-0.34971	0.0672148	5414	0.0049751	27.0599
		rs2286944	4.10306e-06	15	27403203	C	T	0.858782	-0.124943	0.0271256	5534	0.00381913	21.2084
		rs4778970	2.84752e-06	15	79472114	G	A	0.992172	0.499815	0.106763	5493	0.00397409	21.9088
		rs7260449	4.21893e-06	19	57851676	G	A	0.32758	-0.091348	0.019857	5504	0.00383024	21.155
	Cytomegalovirus pp150 antibody levels	rs4927004	4.61497e-06	1	54016511	A	G	0.00569544	-0.605323	0.132121	5004	0.0041773	20.9825
		rs2484437	3.81185e-06	1	179324514	G	A	0.0221778	-0.313197	0.0677711	5005	0.00424906	21.3488
		rs76899197	1.96896e-06	2	3192084	T	C	0.0166434	-0.366713	0.0770958	5017	0.00448945	22.6161
		rs116446212	4.68449e-07	2	31343209	A	G	0.00697489	-0.60126	0.119326	5018	0.00503422	25.3794
		rs4895535	4.03884e-06	6	138995688	C	T	0.140181	-0.131739	0.0285806	4858	0.00435445	21.2377
		rs2284205	2.14587e-06	7	139620388	A	G	0.162523	-0.127338	0.0268692	4987	0.00448348	22.4508
		rs56319340	4.5655e-06	8	33270850	A	G	0.184835	0.11679	0.0254787	5018	0.00416976	21.0031
		rs45604833	3.68192e-08	13	94839483	G	A	0.0141113	-0.462675	0.0840392	4996	0.0060303	30.298
		rs6564577	3.03777e-06	16	78725014	A	G	0.262148	-0.108057	0.0231472	4898	0.00442958	21.7837
	Anti-Epstein-Barr virus IgG seropositivity	rs1210063	1.52452e-07	6	105770008	G	A	0.940126	0.78776	0.150062	8735	0.00314496	27.5516
		rs113442058	4.69953e-06	7	104687843	T	C	0.0369773	-0.85711	0.187233	8681	0.00240819	20.9512
		rs73187797	4.80249e-06	8	5658106	A	C	0.109848	-0.504465	0.110308	8621	0.00242013	20.9097
		rs59202061	1.31563e-06	12	132433911	A	G	0.0683618	-0.66622	0.137723	8711	0.0026791	23.395
		rs67696749	1.99368e-08	13	114838350	T	C	0.00574915	-3.14964	0.561178	8523	0.00368236	31.4933
	Epstein-Barr virus EA-D antibody levels	rs79672379	4.91648e-07	1	168333729	C	G	0.00784888	-0.456111	0.0906863	7517	0.00335393	25.2896
		rs141658142	3.38799e-06	5	110024387	G	A	0.0103862	-0.370608	0.0797731	7510	0.0028657	21.5775
		rs2316515	2.61939e-08	6	410848	G	A	0.611511	-0.090436	0.0162504	7506	0.0041092	30.9627
		rs3130248	1.08559e-10	6	29602936	T	C	0.527338	-0.10668	0.016528	6950	0.00595861	41.6486
		rs2395192	4.55362e-16	6	32447644	T	C	0.56018	0.132216	0.016277	7328	0.00892362	65.9631
		rs9273757	1.97186e-12	6	32629417	C	G	0.21592	-0.143276	0.0203619	7035	0.00698876	49.4979
		rs2856821	4.47054e-07	6	33046742	C	T	0.219478	0.0978084	0.0193766	7552	0.00336258	25.4731
		rs73067509	1.20454e-08	7	11221312	G	C	0.108201	-0.145663	0.025559	7560	0.00427787	32.471
		rs13242460	2.67786e-06	7	13852206	T	C	0.0154375	0.306549	0.0653051	7417	0.00296203	22.0287
		rs3926144	4.59844e-06	7	30001387	G	A	0.177482	-0.0962757	0.0210103	7505	0.00279	20.992
		rs7352834	3.80668e-06	20	20047133	A	G	0.0442208	0.182286	0.0394416	7553	0.00282002	21.3542
	Epstein-Barr virus EBNA-1 antibody levels	rs2884837	2.37976e-06	1	213958985	A	G	0.0394481	-0.195298	0.0413926	7719	0.00287567	22.2555
		rs78411553	1.87971e-06	2	38625568	T	C	0.0189823	0.284627	0.059721	7586	0.00298529	22.7082
		rs116672184	1.0023e-06	2	108160210	T	C	0.0940915	-0.137982	0.0282103	7413	0.00321689	23.9173
		rs67886110	4.22419e-08	3	151114852	T	G	0.40123	-0.0898989	0.0164013	7725	0.00387407	30.0358
		rs6890786	3.28371e-06	5	25892266	G	A	0.293923	-0.0822339	0.0176763	7553	0.00285731	21.6373
		rs3922928	3.30453e-06	5	178287054	A	G	0.0217905	-0.258785	0.0556416	7618	0.00283143	21.6254
		rs2516392	5.30681e-09	6	31529334	G	C	0.617628	-0.0956415	0.0163847	7749	0.00437789	34.0646
		rs6927022	1.31023e-76	6	32612397	G	A	0.495348	-0.303068	0.0163604	7308	0.0448503	343.063
		rs9273857	2.01254e-26	6	32629614	T	A	0.402439	-0.173803	0.01634	7749	0.0143903	113.109
		rs2856821	1.80232e-13	6	33046742	C	T	0.210044	-0.144292	0.0195977	7746	0.00694973	54.1954
		rs6999061	1.64368e-07	8	121567440	G	A	0.621929	0.0869226	0.0166019	7652	0.00356962	27.4054
		rs117671124	4.35555e-06	10	7173056	T	C	0.00819672	-0.410029	0.0892599	7625	0.00275979	21.0961
		rs117347753	2.65093e-06	10	98190017	A	G	0.0284246	-0.226964	0.0483297	7687	0.00286078	22.0482
		rs12289470	1.49637e-06	11	42657615	A	C	0.151663	0.108601	0.02257	7665	0.0030115	23.1468
		rs188471060	2.22295e-07	12	2057893	T	C	0.0113146	-0.392678	0.0758116	7645	0.00349706	26.8218
		rs111409650	4.95692e-06	12	20577341	AT	A	0.291174	-0.083791	0.0183486	7183	0.00289484	20.8482
		rs117705227	3.34387e-06	13	73663530	C	T	0.0108976	-0.360715	0.0775985	7754	0.00277899	21.6028
		rs11624561	2.91825e-06	14	78117087	C	T	0.5	0.0748468	0.0160049	7739	0.00281793	21.8639
		rs28743057	4.6524e-06	15	57980872	A	G	0.936174	0.151978	0.0331839	7544	0.00277268	20.9697
		rs9907671	2.11877e-06	17	10280760	G	A	0.273617	-0.0875071	0.0184546	7251	0.00309125	22.478
		rs185692895	3.51492e-06	18	36093110	C	T	0.0125033	-0.338229	0.0729227	7678	0.00279404	21.5072
	Epstein-Barr virus VCA p18 antibody levels	rs149736458	4.31941e-06	1	86544353	C	T	0.00965509	-0.366391	0.0797302	8234	0.00255812	21.1124
		rs4679608	3.50781e-06	3	59763829	C	T	0.289212	-0.0790705	0.0170462	8231	0.00260728	21.5114
		rs78177823	4.63377e-06	4	37236899	T	G	0.0320459	-0.200196	0.043704	8285	0.00252626	20.978
		rs73830020	4.6672e-06	4	78404860	C	T	0.0927629	-0.123148	0.0268929	8263	0.00253128	20.964
		rs114844011	2.31237e-06	4	173813051	T	C	0.0108853	-0.352418	0.0746014	8268	0.00269185	22.3109
		rs12188546	4.80712e-06	5	83224791	A	G	0.00608421	-0.458095	0.100173	8218	0.00253828	20.9076
		rs369791636	3.92799e-06	5	150510287	A	G	0.0229045	-0.242488	0.0525418	8077	0.00263013	21.2943
		rs28367674	1.46409e-08	6	31269223	T	A	0.266077	-0.100782	0.017788	7915	0.00403927	32.0924
		rs9271536	6.86511e-21	6	32589978	T	A	0.819691	-0.186026	0.0198411	8283	0.0105013	87.8842
		rs9273371	2.02242e-09	6	32626565	T	C	0.278426	-0.10387	0.0173232	8223	0.0043531	35.9433
		rs12538419	1.70872e-06	7	106440208	A	G	0.0854944	-0.132234	0.0276342	8252	0.00276713	22.8922
		rs59383933	6.11197e-07	7	146759757	A	G	0.0295715	-0.227787	0.0456702	8285	0.00299363	24.8707
		rs200646214	3.28478e-06	8	65198374	AG	A	0.0160112	-0.289147	0.0621532	8213	0.00262824	21.6374
		rs13293260	7.20769e-07	9	3627959	C	T	0.165574	-0.104121	0.0210105	8084	0.00302873	24.5525
		rs7044812	2.40088e-06	9	4864885	C	T	0.6828	0.0778714	0.0165109	8285	0.00267767	22.2387
		rs13286569	4.32475e-07	9	15138303	A	G	0.0212402	-0.270749	0.0535705	8192	0.00310842	25.5374
		rs61837242	3.91464e-06	10	491604	A	T	0.00651221	-0.449236	0.0973245	7985	0.00266117	21.3008
		rs77608917	2.40515e-06	10	120110379	C	G	0.0136592	-0.317323	0.0672863	8163	0.00271718	22.2353
		rs11602522	1.23892e-06	11	109058427	A	G	0.00827307	-0.418948	0.0863934	8159	0.0028739	23.51
		rs11054967	4.74529e-08	12	12700317	A	G	0.0152269	-0.346898	0.0635274	8242	0.00360479	29.811
		rs3858729	2.28444e-06	12	45145669	T	C	0.748033	-0.0846321	0.0179059	8261	0.00269695	22.3343
		rs143002370	4.66767e-06	12	46651161	G	T	0.0119495	-0.328776	0.0717977	8243	0.00253741	20.964
		rs145396067	1.10643e-06	16	11924040	A	G	0.0660657	-0.154236	0.0316595	8098	0.00292223	23.7277
		rs180739443	4.8872e-06	17	59288375	G	C	0.00883219	-0.379847	0.0831254	8152	0.0025549	20.8758
		rs12953983	2.36272e-06	18	36563614	A	G	0.57707	-0.0742578	0.0157338	8142	0.00272834	22.2695
		rs8138890	1.09082e-06	22	17676785	G	A	0.501162	0.0751871	0.0154246	8175	0.00289808	23.7549
	Epstein-Barr virus ZEBRA antibody levels	rs869836	4.94144e-06	2	225812560	G	A	0.642515	0.0740297	0.0162088	7943	0.00261931	20.8546
		rs9790601	8.32681e-07	4	103529963	G	A	0.331918	-0.0813247	0.0165041	7889	0.00306835	24.2745
		rs4608857	5.30759e-07	4	139465751	A	G	0.0419809	-0.194999	0.0388843	7956	0.00315102	25.1424
		rs9272655	3.40665e-15	6	32608610	C	T	0.24955	-0.140796	0.0178787	7772	0.00791634	62.0008
		rs2647025	1.61203e-74	6	32635949	A	G	0.285607	0.310442	0.0169978	7955	0.0402436	333.477
		rs67838634	4.48842e-07	6	32662128	G	A	0.453576	0.0785583	0.0155654	7970	0.00318581	25.4656
		rs6457711	6.16347e-09	6	33045272	A	C	0.234584	-0.107355	0.0184705	7914	0.00425051	33.7736
		rs59214750	2.69983e-06	6	138178292	C	CT	0.0691387	-0.150733	0.0321226	7268	0.00302042	22.0128
		rs150993367	4.00156e-06	6	157377720	T	G	0.0108203	-0.349744	0.075845	7948	0.00266826	21.2587
		rs191639797	1.31532e-06	8	32230190	T	C	0.00571321	-0.501731	0.103719	7964	0.00292968	23.3946
		rs34770282	3.43072e-06	9	23820001	G	A	0.102028	-0.122113	0.0262993	7841	0.00274203	21.5538
		rs72764967	4.49127e-06	10	1600187	T	C	0.00669784	0.43718	0.0953033	7913	0.00265222	21.0375
		rs117187370	4.24959e-06	11	60220789	G	A	0.0138205	0.308618	0.0671086	7923	0.00266219	21.1435
		rs113103848	3.04318e-06	13	110500914	A	G	0.0968997	-0.122793	0.0263058	7967	0.00272749	21.7839
		rs185041258	6.26438e-07	21	30349670	C	T	0.00843558	-0.430261	0.0863478	7824	0.00316342	24.8228
		rs141016096	2.21438e-06	21	47495271	T	C	0.0104715	-0.366196	0.0773739	7592	0.00294173	22.3936
		rs7575	4.17553e-06	22	19423250	A	G	0.121598	-0.109395	0.0237688	7973	0.00264976	21.1773
	Anti-human herpes virus 6 IgG seropositivity	rs142041262	2.33898e-06	1	118119716	T	G	0.020709	-0.947028	0.20057	8716	0.00255133	22.2892
		rs2799671	2.04152e-06	1	201391030	T	C	0.0243056	-0.882115	0.185737	8640	0.0026038	22.5503
		rs10802654	1.43058e-06	1	238258404	T	C	0.00889701	-1.56784	0.32523	8486	0.00273106	23.2338
		rs116237397	1.55238e-06	3	64277654	A	G	0.00519132	-2.06974	0.430803	8572	0.00268549	23.0767
		rs77328788	1.97518e-06	9	36994012	T	C	0.126841	0.388492	0.0816854	8621	0.00261686	22.6139
		rs4372072	3.73772e-06	9	71956366	C	T	0.985853	1.13747	0.245916	8659	0.00246472	21.3898
		rs79076035	7.34752e-07	10	58025699	C	T	0.0165448	-1.13613	0.229431	8613	0.00283898	24.5161
		rs17719679	2.35642e-06	12	46334514	A	G	0.0379508	-0.692992	0.146815	8735	0.00254417	22.2749
		rs60297852	1.47438e-06	16	50608954	G	A	0.0381127	-0.697915	0.144956	8711	0.00265406	23.1757
		rs6070170	5.39053e-07	20	56171211	C	G	0.499764	-0.272997	0.0544702	8476	0.00295476	25.1128
	Anti-human herpes virus 6 E1A IgG seropositivity	rs146745312	4.11049e-06	1	10235480	T	C	0.110636	0.284498	0.0617707	7945	0.00266282	21.2072
		rs16841523	4.80398e-06	4	7985977	C	T	0.186905	-0.216788	0.0474044	8713	0.00239455	20.909
		rs17679276	2.29896e-06	4	115859877	T	C	0.221147	-0.212447	0.0449605	8578	0.00259612	22.3222
		rs138208203	1.24925e-08	4	151503448	C	A	0.00981518	-1.11951	0.196651	8711	0.00370666	32.4014
		rs62344121	3.11434e-06	4	171456864	C	T	0.0818679	0.318898	0.068387	8416	0.00257709	21.7397
		rs13361736	4.23836e-06	5	3000174	A	G	0.0867365	-0.303056	0.0658911	8693	0.00242754	21.1491
		rs11241888	5.45622e-07	5	125702505	T	A	0.946554	-0.414383	0.0827188	8719	0.00286999	25.0897
		rs2854018	6.37732e-07	6	31308562	T	C	0.141614	-0.268667	0.0539554	8622	0.0028675	24.7889
		rs113165271	1.30505e-07	6	92834137	G	C	0.0317231	-0.567206	0.107463	8653	0.00320923	27.8524
		rs28415870	1.29874e-06	11	124881141	T	A	0.68884	-0.195778	0.0404505	8441	0.00276747	23.4195
		rs2211552	3.41318e-06	14	62526860	T	C	0.120046	-0.263979	0.05684	8705	0.00247165	21.5641
		rs34997519	4.59409e-06	15	83396891	TTA	T	0.13437	-0.250949	0.0547622	8551	0.00244978	20.9946
		rs116984230	4.48574e-06	17	13508952	T	C	0.0199954	-0.620318	0.135219	8702	0.0024126	21.0404
		rs16942650	2.56852e-07	17	56162799	A	G	0.0761305	-0.359205	0.0697129	8735	0.00303024	26.5435
		rs2834013	2.77334e-06	21	34304254	G	A	0.365325	0.179239	0.0382422	8695	0.00252008	21.9624
	Human herpes virus 6 IE1A antibody levels	rs13079586	1.68265e-08	3	37806927	T	C	0.32642	0.102483	0.0181649	6798	0.00466045	31.8207
		rs192705333	2.7598e-06	3	51285957	A	G	0.00749809	0.473697	0.101046	6535	0.00335166	21.97
		rs12629953	5.58283e-07	3	117159867	T	C	0.0509307	0.193931	0.0387466	6823	0.00365814	25.0438
		rs3134605	6.73914e-08	6	32159956	C	T	0.219332	-0.110724	0.020512	6823	0.00425247	29.13
		rs3873444	1.13956e-08	6	32682724	T	C	0.0916019	0.168835	0.029576	6823	0.00475337	32.5776
		rs928349	2.09934e-06	6	37534942	C	T	0.926598	-0.155736	0.0328307	6805	0.00329576	22.4952
		rs2429218	1.27449e-06	7	139985625	C	T	0.38357	-0.0862056	0.0177975	6622	0.00353043	23.4543
		rs2196052	2.29132e-06	8	122079005	C	T	0.0446494	-0.195318	0.0413296	6775	0.00328567	22.3272
		rs143393609	2.51331e-06	10	132475691	T	C	0.0106493	0.393629	0.0836255	6761	0.00326637	22.1497
		rs2861184	3.04437e-06	11	38422885	T	C	0.897801	0.12988	0.0278247	6820	0.00318459	21.7819
		rs11218981	2.25511e-06	11	122971458	A	G	0.116965	0.124626	0.026353	6814	0.00327139	22.3578
		rs7147832	2.58114e-06	14	44455144	T	C	0.423269	-0.0813538	0.0173034	6803	0.00323879	22.0986
		rs142934408	3.07912e-06	15	42068453	C	G	0.00726339	-0.468936	0.100512	6815	0.00318376	21.7602
		rs60365187	1.87995e-06	18	13476929	G	A	0.0741609	0.154324	0.0323808	6823	0.00331797	22.7072
	Anti-human herpes virus 6 IE1B IgG seropositivity	rs6682671	4.83897e-06	1	17311882	T	C	0.657776	0.182298	0.0398757	8661	0.00240731	20.8952
		rs78392693	2.55535e-06	1	57183311	G	T	0.0211219	-0.630821	0.134113	8735	0.00252644	22.1193
		rs141225342	2.11727e-06	3	25094122	C	G	0.0116333	-0.866982	0.182834	8596	0.00260901	22.4805
		rs2647079	2.24715e-07	6	32566502	A	G	0.211161	0.240741	0.0464964	8664	0.00308462	26.8016
		rs36123841	2.32893e-06	7	46332623	T	C	0.0893083	-0.317772	0.0672881	8689	0.00256019	22.2974
		rs67198151	1.78169e-06	8	15708485	G	A	0.0747429	0.348824	0.0730257	8556	0.00265971	22.8118
		rs9550995	3.43445e-06	13	24190541	C	T	0.347033	-0.185285	0.0399066	8662	0.00248252	21.5522
		rs112811097	5.27911e-07	13	108695528	A	G	0.0566597	-0.417565	0.0832485	8604	0.00291559	25.1533
		rs79913790	1.71358e-06	14	106434951	T	C	0.155341	-0.249377	0.0521211	8697	0.00262527	22.8868
		rs117906134	2.12519e-06	16	10495742	A	G	0.0142907	-0.788419	0.166293	8537	0.00262615	22.4732
	Human herpes virus 6 IE1B antibody levels	rs140964443	8.31675e-07	1	50058904	T	C	0.13353	0.125443	0.0254563	6609	0.00366078	24.2756
		rs2678518	1.06172e-06	2	233272925	G	A	0.290741	-0.0919128	0.0188352	6750	0.00351543	23.8058
		rs13089359	2.12283e-06	3	42930458	T	C	0.0495057	0.183265	0.0386524	6878	0.00325782	22.474
		rs5017228	4.03027e-06	4	82544998	G	T	0.197395	0.0967196	0.0209812	6948	0.00304917	21.2443
		rs17861862	9.28718e-07	4	118321673	A	G	0.0165009	0.326747	0.0665991	6939	0.00345689	24.0636
		rs7711600	3.27666e-06	5	153734373	G	A	0.139203	0.114066	0.0245163	6803	0.00317192	21.6409
		rs3117313	1.00341e-06	6	29657808	A	G	0.080334	0.151279	0.0309302	6946	0.00343213	23.9148
		rs28752523	8.02793e-09	6	32584772	T	C	0.194244	0.124045	0.0215061	6932	0.00477636	33.2591
		rs60887930	3.06152e-07	10	3227125	T	C	0.100676	0.143989	0.028125	6948	0.00375819	26.2029
		rs7099471	1.50508e-06	10	72295830	A	C	0.668076	-0.0854566	0.0177644	6860	0.00336204	23.1347
		rs73070657	4.78971e-07	12	21889410	G	T	0.0550346	0.185543	0.036854	6932	0.00364314	25.3393
		rs478811	3.25124e-06	13	37493676	A	G	0.970767	-0.234703	0.0504274	6910	0.00312512	21.656
		rs4965796	2.92766e-06	15	98872043	T	A	0.591105	0.0797754	0.0170612	6948	0.00313686	21.8572
		rs115996658	2.44056e-06	16	12656880	A	T	0.195201	-0.100968	0.0214232	6793	0.00325926	22.206
		rs117298027	2.91969e-06	17	15011481	A	T	0.0355633	0.212172	0.0453708	6861	0.00317727	21.8623
		rs73027290	4.80847e-07	19	29483103	A	G	0.0251151	0.271543	0.0539439	6948	0.00363372	25.3319
		rs8100863	2.28757e-06	19	54789266	T	G	0.514303	-0.0807622	0.0170882	6782	0.00328275	22.3304
	Human herpes virus 6 p101k antibody levels	rs72644525	1.8049e-06	1	12751429	T	C	0.0301363	0.448815	0.09401	1908	0.0118046	22.7683
		rs72767766	2.12707e-07	1	237679337	C	T	0.213984	0.205954	0.0396991	1895	0.0140038	26.8856
		rs73062845	3.01313e-06	3	38152644	G	A	0.0293501	0.444501	0.0951837	1908	0.0113007	21.7854
		rs1398200	3.84361e-06	4	43350370	A	C	0.810418	-0.189404	0.0409994	1891	0.0111598	21.3188
		rs147962669	1.75299e-06	4	53923765	A	G	0.025957	0.486615	0.101802	1907	0.0118395	22.8246
		rs147947304	2.01442e-06	5	29311165	T	A	0.0141509	0.623718	0.131254	1908	0.0116967	22.5578
		rs10948679	1.5515e-06	6	52012873	T	C	0.58276	-0.156115	0.0324936	1891	0.0120596	23.0587
		rs9344626	2.10335e-06	6	87254097	T	C	0.0212344	0.544555	0.114807	1766	0.0125794	22.4727
		rs17505878	1.16264e-06	6	94768584	C	T	0.0107895	0.756941	0.155688	1900	0.0122883	23.6133
		rs497817	1.69488e-06	6	124945120	C	T	0.180745	-0.19672	0.0410966	1906	0.0118788	22.8891
		rs6966798	3.86645e-06	7	3281480	A	G	0.0827531	0.271425	0.0587699	1867	0.0112957	21.3071
		rs6593272	4.61251e-06	7	55737472	T	G	0.275991	0.163195	0.035619	1866	0.0111245	20.9693
		rs6964240	1.55438e-06	7	96194525	C	T	0.990299	-0.786576	0.16373	1907	0.0119578	23.0552
		rs142206117	1.7138e-06	10	63624305	C	G	0.0181962	0.578709	0.120954	1896	0.0119297	22.8677
		rs5799630	3.5464e-07	12	83853060	AT	A	0.984958	-0.680495	0.133645	1795	0.0142381	25.8976
	Anti-human herpes virus 7 IgG seropositivity	rs370135668	1.36472e-06	3	57495354	CA	C	0.0261438	-1.1615	0.240472	8721	0.00266798	23.3244
		rs141656540	4.5292e-07	4	94512802	T	C	0.956413	0.95506	0.189299	8374	0.0030305	25.4484
		rs12519381	3.02143e-06	5	27209087	A	T	0.00955924	-1.9806	0.42417	8735	0.00248982	21.7979
		rs9353859	6.02007e-07	6	92313979	G	T	0.34549	0.369738	0.0740873	8637	0.00287533	24.9
		rs77839024	2e-06	6	110550611	C	A	0.0650654	-0.710498	0.149471	8722	0.00258388	22.5898
		rs146737611	2.33632e-06	7	96041420	C	A	0.064733	-0.725207	0.153583	8257	0.00269305	22.2912
		rs189573254	1.89494e-06	10	84239604	T	G	0.0227925	-1.23716	0.259672	8709	0.00259958	22.6935
		rs112084454	3.08439e-06	17	32167818	CCA	C	0.0969815	-0.578964	0.124105	8481	0.00255956	21.7582
		rs78332643	2.45723e-06	20	53513219	A	T	0.0111137	-1.80746	0.383614	8593	0.00257681	22.1946
	Human herpes virus 7 U14 antibody levels	rs9826169	4.72228e-06	3	119254954	T	C	0.176128	-0.0929534	0.0203099	8156	0.00256167	20.9415
		rs4648052	3.57369e-06	4	103515055	T	G	0.375015	-0.0726648	0.0156783	8193	0.00261499	21.4755
		rs12520297	4.89936e-06	5	113286178	C	T	0.0464864	0.166373	0.0364131	8282	0.00251433	20.8711
		rs1058067	9.1763e-07	6	31321681	T	C	0.12503	-0.112994	0.0230199	8206	0.00292751	24.0879
		rs139299944	3.94764e-12	6	32602665	CT	C	0.341631	-0.111912	0.0161278	8275	0.00578516	48.1391
		rs79984539	1.34424e-06	6	33460609	G	A	0.054015	-0.162172	0.0335544	8294	0.00280845	23.3533
		rs2900649	1.60444e-06	10	91259206	A	G	0.0533784	-0.164186	0.0342213	8140	0.00281987	23.013
		rs75438046	5.75016e-09	11	118767564	A	G	0.026615	-0.27587	0.0473689	8266	0.00408647	33.9092
		rs12440425	3.97035e-06	15	84254223	C	T	0.042029	0.176283	0.0382149	8280	0.00256336	21.2741
		rs7185701	2.25899e-06	16	6716006	G	A	0.133194	-0.106685	0.0225609	8146	0.00273753	22.3556
		rs1808192	1.14716e-08	17	45794706	G	A	0.670645	0.0934344	0.0163708	8295	0.00391161	32.5663
		rs180067	8.14021e-07	17	67957774	A	G	0.0390136	-0.195876	0.0397156	8151	0.00297533	24.3183
		rs7347914	2.15981e-06	20	56707253	G	C	0.0675003	0.143902	0.0303727	8237	0.00271779	22.442
		rs505533	9.47144e-08	22	41864216	C	A	0.797999	-0.101707	0.0190585	8245	0.0034422	28.4721
		rs131806	2.81207e-06	22	50963965	G	C	0.569005	0.0717202	0.0153115	8253	0.00265145	21.9352
	Anti-helicobacter pylori IgG seropositivity	rs60696037	2.12774e-06	1	23082564	T	C	0.091749	-0.280636	0.0591946	8605	0.00260519	22.471
		rs113274990	3.8419e-06	1	153178237	A	G	0.0196678	0.5643	0.122149	8669	0.00245586	21.3373
		rs681900	2.33219e-06	2	75074967	C	T	0.240756	-0.186845	0.0395668	8735	0.00254642	22.2947
		rs10044474	6.87596e-07	5	67425603	G	T	0.0673898	0.340878	0.0686585	8436	0.00291344	24.6437
		rs17232730	9.0789e-07	8	129537746	C	G	0.121486	-0.258936	0.0527299	8573	0.00280491	24.1085
		rs111575036	4.72303e-06	10	45194547	T	C	0.0182427	-0.579665	0.126655	8661	0.00241264	20.9416
		rs11201988	4.64945e-06	10	88113475	A	G	0.117772	0.251189	0.0548445	8215	0.00254695	20.9715
		rs117165707	4.95772e-06	11	24936924	A	G	0.00870063	0.843159	0.184637	8735	0.00238168	20.8488
		rs74347185	6.43557e-07	12	75543807	A	G	0.0529479	0.377561	0.075851	8735	0.00282852	24.7715
		rs76753623	7.25919e-07	15	61751677	G	A	0.0393818	0.42776	0.0863411	8735	0.0028021	24.5395
		rs7281117	4.28925e-06	21	38107306	C	G	0.43845	0.160051	0.0348176	8156	0.00258415	21.1258
	Helicobacter pylori CagA antibody levels	rs116037477	3.84325e-06	4	138050360	C	T	0.0424974	0.509214	0.110227	953	0.0219035	21.2967
		rs9270475	1.84009e-06	6	32559007	T	A	0.243213	0.259262	0.0543499	884	0.0250952	22.7037
		rs61860863	8.19315e-07	10	81768909	G	A	0.120507	-0.325555	0.0660261	946	0.0250557	24.2604
		rs117537486	4.37981e-06	11	94351805	C	G	0.0307203	0.606479	0.132059	944	0.0218538	21.0462
		rs117412852	3.9125e-06	13	80693016	A	C	0.0204617	-0.735307	0.159296	953	0.0218691	21.2625
		rs11858369	4.27974e-07	15	90495509	G	A	0.0683807	0.445162	0.0880451	914	0.0272082	25.5079
	Helicobacter pylori Catalase antibody levels	rs58679787	3.18788e-06	2	16452055	T	C	0.0111695	0.787932	0.169145	1522	0.0140571	21.6715
		rs190890483	3.55452e-06	2	157083346	A	G	0.0122112	-0.732505	0.158008	1515	0.0139873	21.4629
		rs9838549	2.38673e-06	3	18609345	G	A	0.369266	0.171342	0.0363199	1526	0.0143746	22.2264
		rs150862330	2.11762e-06	4	184338130	AT	A	0.120751	0.263148	0.0554946	1412	0.0156748	22.4535
		rs113440882	2.56024e-06	5	76002277	G	A	0.106221	-0.272702	0.0579814	1511	0.0144286	22.0914
		rs6456714	3.78271e-06	6	26335346	G	C	0.631631	0.167976	0.0363351	1508	0.0139743	21.3435
		rs11445884	7.01295e-07	6	80606414	TC	T	0.622503	-0.183495	0.0369875	1502	0.0161217	24.5788
		rs77162569	3.77233e-07	7	148264987	T	C	0.0252294	-0.556237	0.109493	1526	0.0166306	25.7737
		rs71526227	4.42675e-06	8	132922644	C	G	0.0141169	0.692634	0.150892	1523	0.0136461	21.0428
		rs927062	2.15886e-06	14	33095049	G	A	0.213718	-0.200782	0.0423774	1509	0.0146581	22.4184
	Helicobacter pylori GroEL antibody levels	rs114214660	4.16607e-06	3	132816307	T	C	0.00858779	-0.680698	0.147884	2620	0.00802172	21.1707
		rs3104037	1.38651e-06	6	107139657	T	C	0.613619	0.136746	0.0283298	2592	0.00890883	23.2813
		rs75165012	2.45643e-06	7	23347414	C	A	0.0190259	-0.462936	0.0982522	2628	0.00837681	22.1833
		rs61680606	3.59889e-06	10	128939945	C	A	0.225838	0.150436	0.0324684	2566	0.00829673	21.4508
		rs7099832	6.77587e-07	10	130790371	C	G	0.4356	-0.138223	0.0278244	2632	0.00928902	24.6592
		rs117341694	1.58594e-06	13	66889675	A	G	0.0130287	0.559459	0.116552	2648	0.00862614	23.0234
		rs1367344	1.92311e-06	18	71479072	C	T	0.223984	-0.158363	0.0332602	2460	0.00913143	22.6519
	Helicobacter pylori OMP antibody levels	rs6704004	3.89509e-06	1	40066276	G	A	0.0897586	0.222134	0.0481133	2568	0.00823218	21.2991
		rs703135	1.05359e-06	1	158678095	A	G	0.417825	-0.137754	0.0282205	2519	0.00937049	23.8086
		rs143477841	3.17996e-06	2	24042805	A	G	0.0121188	-0.583965	0.125346	2558	0.00841362	21.6877
		rs1156822	1.67262e-06	2	41824828	T	A	0.543158	-0.133762	0.0279286	2514	0.00904185	22.9204
		rs188020475	3.3601e-06	5	61147531	G	A	0.0105263	-0.621765	0.133785	2565	0.00835042	21.5824
		rs3129783	2.60171e-08	6	32655730	G	A	0.542101	0.155216	0.0278849	2494	0.0122709	30.959
		rs6899857	3.2081e-06	6	32770482	C	T	0.326467	0.135199	0.0290312	2573	0.00835857	21.671
		rs60949128	3.35554e-07	8	41936404	A	C	0.0644654	-0.288927	0.0566268	2544	0.0101296	26.013
		rs118094680	4.49047e-06	19	9779026	A	G	0.0405774	0.322176	0.0702325	2563	0.00814349	21.0267
		rs1892331	7.62889e-07	20	59326926	G	A	0.0323209	0.378648	0.0765776	2568	0.009431	24.4303
	Helicobacter pylori UREA antibody levels	rs9289888	3.6135e-06	3	152849257	T	C	0.0663034	0.266423	0.0575122	2202	0.00965149	21.4402
		rs145625743	4.84823e-06	4	32143028	A	G	0.0180036	-0.505859	0.110661	2194	0.00943445	20.8773
		rs71569678	2.3672e-08	6	23380648	C	A	0.0603448	0.343329	0.0614981	2204	0.013944	31.1389
		rs146188311	2.16503e-06	8	25029482	A	C	0.00957592	0.72183	0.152369	2193	0.0101302	22.4223
		rs75477465	3.90436e-06	8	68794331	A	G	0.034029	0.371461	0.0804653	2204	0.00957676	21.2919
		rs61907106	1.38018e-07	12	4003258	A	G	0.0481955	-0.370717	0.0703733	2189	0.0125185	27.725
		rs12820262	2.33506e-07	12	129244638	A	G	0.177117	0.203728	0.0394023	2137	0.0123553	26.7086
		rs60386004	2.87668e-06	14	80136052	T	A	0.158161	0.190974	0.0408112	2175	0.00996736	21.8771
		rs143570118	4.54592e-06	17	76370080	T	C	0.0292079	0.425504	0.0928092	2020	0.0102986	20.9988
		rs117994655	1.04914e-06	19	8188056	A	G	0.0325092	0.405189	0.0829933	2184	0.010796	23.8139
		rs134748	4.29459e-06	22	26543287	T	G	0.653005	-0.141186	0.0307153	2196	0.00952978	21.1095
	Helicobacter pylori VacA antibody levels	rs72645538	3.99483e-06	1	9453174	G	A	0.011992	0.763624	0.165586	1501	0.0139708	21.2389
		rs113063793	1.37667e-06	1	217309978	T	A	0.0562419	0.3681	0.0762371	1538	0.0149317	23.2827
		rs34543257	2.95209e-06	2	181881025	G	T	0.00718954	0.985045	0.210744	1530	0.0140784	21.8189
		rs113845906	3.94705e-06	3	94372336	A	G	0.0450658	0.393219	0.0852202	1520	0.0138134	21.2624
		rs80049396	4.41314e-06	4	41011406	G	T	0.0427825	0.408339	0.088945	1531	0.0135796	21.049
		rs1530120	1.31847e-07	5	124625034	A	T	0.808852	-0.239883	0.0454647	1525	0.0179277	27.8023
		rs372744619	4.5103e-07	6	32434141	G	A	0.0105194	0.883718	0.175131	1521	0.016465	25.429
		rs75857905	6.05534e-07	6	38911670	G	A	0.00812216	0.986364	0.19769	1539	0.0159183	24.8622
		rs77497849	2.74278e-06	7	32049959	G	A	0.119223	0.25442	0.0542567	1493	0.014514	21.9591
		rs7019543	2.18257e-06	9	110365310	T	G	0.320078	0.181782	0.0383851	1534	0.0144095	22.398
		rs59104649	8.13186e-07	10	129150690	T	A	0.0140156	0.730812	0.148172	1534	0.0156106	24.2948
		rs11044935	2.35292e-06	12	20062085	T	A	0.0393674	0.430443	0.0911863	1486	0.0147737	22.2529
		rs148556020	1.16967e-06	12	28904914	A	T	0.0168831	0.672561	0.138367	1540	0.01511	23.5958
		rs73500239	2.14906e-06	16	1332341	C	G	0.144805	0.238885	0.0504096	1540	0.0143729	22.4278
		rs9606224	4.42015e-07	22	20034187	T	C	0.0298408	0.519954	0.102963	1508	0.0166297	25.4678
		rs133537	1.64135e-06	22	48595971	C	T	0.615079	-0.177229	0.036975	1512	0.0149676	22.9445
	Anti-herpes simplex virus 1 IgG seropositivity	rs78861723	1.63933e-06	1	59847343	G	A	0.0628852	-0.349005	0.0728086	7951	0.00288153	22.9715
		rs199741519	2.61146e-07	1	246141315	TA	T	0.0204246	-0.61424	0.119281	8666	0.00305062	26.5114
		rs34811474	1.52578e-06	4	25408838	A	G	0.236176	-0.189012	0.0393135	8735	0.00263928	23.1098
		rs72681141	1.61905e-06	8	103173201	G	A	0.0531769	-0.35813	0.0746734	8735	0.0026263	22.9959
		rs10283891	1.83483e-06	9	78509529	C	T	0.20933	0.193797	0.0406214	8735	0.00259891	22.7554
		rs148961785	8.0944e-07	11	20689821	AG	A	0.0121752	-0.773868	0.156873	8583	0.00282728	24.3297
		rs61940663	4.55367e-07	12	105545474	T	G	0.024478	-0.546448	0.108331	8620	0.0029431	25.4385
		rs4801449	1.12621e-06	19	57758373	C	G	0.176653	-0.212902	0.0437333	8712	0.00271292	23.6938
		rs9616098	1.66167e-06	22	47091231	A	G	0.0196337	-0.583022	0.121698	8735	0.0026206	22.9458
	Herpes simplex virus 1 mgG-1 antibody levels	rs200704754	1.15478e-06	1	161080633	CT	C	0.317877	-0.0968719	0.0199192	5812	0.00405287	23.643
		rs3001299	8.65807e-07	1	248319902	T	C	0.987279	0.398683	0.0810345	5935	0.00406188	24.1974
		rs139184392	2.98103e-06	6	7195966	T	C	0.00509097	-0.59916	0.128241	5991	0.00363039	21.8216
		rs141814236	3.71565e-06	7	126478820	C	G	0.0155321	-0.341609	0.0738346	6052	0.00352457	21.3991
		rs143764817	2.2374e-06	8	76266158	A	C	0.0170634	-0.330033	0.0697641	6007	0.00371174	22.3721
		rs147592315	1.94866e-06	8	103691824	T	C	0.0306411	-0.252928	0.053151	6005	0.00375685	22.6374
		rs13300961	1.88326e-06	9	13808308	C	G	0.013099	-0.380352	0.0798125	6031	0.00375153	22.7031
		rs188293941	3.64583e-06	10	14873548	C	T	0.005998	-0.547114	0.118151	6002	0.00355989	21.4356
		rs76385134	2.2204e-07	10	91194591	C	A	0.0133322	-0.412161	0.0795697	6038	0.00442405	26.8222
		rs2181751	4.88943e-06	13	22104378	T	C	0.711255	0.0931658	0.0203887	5775	0.00360259	20.8729
		rs1330604	9.44005e-07	13	61868177	G	A	0.0137099	-0.384445	0.0784107	6054	0.00395507	24.0311
		rs2762088	4.60077e-06	13	94065186	G	T	0.762116	0.0976845	0.0213182	5963	0.0035088	20.9896
		rs117930697	4.92253e-06	14	67396894	G	A	0.0168959	-0.326609	0.0714984	5889	0.0035309	20.8601
		rs11844818	4.4613e-06	14	95258798	G	C	0.51856	-0.0836565	0.0182312	5873	0.00357236	21.0485
		rs75210946	3.988e-06	15	73300794	C	T	0.0158888	-0.335289	0.0726991	6042	0.00350811	21.2636
		rs8035180	4.1739e-06	15	100995603	T	C	0.551368	-0.0837574	0.0181981	5996	0.00352047	21.1763
		rs117656763	1.0105e-06	16	3789997	C	T	0.0305918	-0.259065	0.052983	5982	0.00398076	23.9001
		rs10642613	2.64252e-06	19	46488997	CATAT	C	0.489501	0.0853864	0.0181797	5953	0.003692	22.0525
		rs117382812	2.22003e-06	22	49742112	A	G	0.00904114	-0.455797	0.0963163	6028	0.00370135	22.3872
	Anti-herpes simplex virus 2 IgG seropositivity	rs78903036	4.84403e-06	3	32356398	T	G	0.0361191	0.524841	0.114809	8735	0.00238673	20.8932
		rs114258283	1.34731e-06	3	141488902	A	G	0.0173205	0.809064	0.167416	8718	0.00267173	23.3492
		rs12515138	3.45346e-06	5	18792568	C	T	0.0890097	-0.345694	0.0744737	8735	0.00246062	21.5416
		rs12514634	4.89137e-06	5	30074381	G	A	0.487819	0.191882	0.0419928	8702	0.00239364	20.8746
		rs62406531	4.58868e-06	6	36958178	G	C	0.24203	-0.226929	0.049518	8689	0.00241121	20.9968
		rs148649427	8.22536e-07	7	155815178	AT	A	0.122125	0.322046	0.0653245	8610	0.00281486	24.2987
		rs7979797	3.33173e-06	12	23229150	T	C	0.336196	0.208955	0.044944	8675	0.00248549	21.6104
		rs56368930	4.10794e-06	14	33539312	C	G	0.00804746	1.16076	0.252018	8512	0.00248605	21.209
		rs7503464	3.75456e-09	17	3708034	A	G	0.516256	-0.248929	0.0422296	8735	0.00396214	34.739
		rs715495	2.46344e-06	22	25473908	C	G	0.474362	-0.199266	0.0422968	8659	0.00255665	22.1897
	Herpes simplex virus 2 mgG-1 antibody levels	rs12470262	2.62284e-06	2	236559953	C	A	0.299852	0.187834	0.0399788	1349	0.0161001	22.0417
		rs187799730	3.19008e-06	3	75492508	C	T	0.0100972	0.880961	0.189121	1337	0.0159702	21.6662
		rs62265318	9.61062e-08	3	128752986	A	G	0.0344176	0.56226	0.105412	1322	0.0210676	28.4077
		rs144468322	2.34739e-07	4	13996432	T	C	0.0123967	-0.884786	0.171155	1331	0.0196828	26.6836
		rs72691232	1.3429e-06	4	162752097	A	G	0.0182972	0.669821	0.138585	1339	0.0171472	23.3258
		rs9360362	2.03162e-06	6	69525365	A	G	0.240545	-0.206573	0.0434868	1322	0.0167823	22.5307
		rs7765276	4.26094e-07	6	159549389	A	G	0.283914	-0.213157	0.0421515	1349	0.018604	25.5346
		rs12538729	2.1256e-06	7	151000447	G	A	0.0126019	0.777728	0.164039	1349	0.0163898	22.4449
		rs58215382	2.26554e-06	8	88767341	A	C	0.525765	-0.17745	0.0375304	1339	0.0164215	22.3222
		rs374101502	2.49426e-06	12	128181190	G	A	0.0646971	-0.354774	0.075346	1337	0.0163121	22.1377
		rs73173691	4.71544e-07	13	36301538	T	A	0.0256315	-0.578879	0.114913	1346	0.0185046	25.3391
		rs56250936	2.65552e-06	15	36400290	C	G	0.114551	0.280991	0.0598386	1292	0.0167807	22.0165
	Anti-polyomavirus 2 IgG seropositivity	rs6727186	3.19122e-06	2	69103817	T	C	0.495872	-0.14704	0.0315664	8236	0.00262762	21.6928
		rs12629858	4.26023e-06	3	28189688	C	T	0.570933	-0.14389	0.0312923	8656	0.00243674	21.1391
		rs9879204	3.72009e-06	3	132488754	C	T	0.32852	-0.15209	0.032874	8657	0.00246636	21.3991
		rs72678874	2.74926e-06	4	112452339	A	G	0.0851516	0.257989	0.0550234	8708	0.00251822	21.979
		rs17843569	3.64697e-46	6	32614943	G	C	0.842622	0.598637	0.0419672	8702	0.0228481	203.426
		rs17587	3.62994e-08	6	32825090	A	G	0.278935	0.18686	0.0339253	8735	0.00346112	30.3309
		rs73086452	2.02638e-06	7	28406935	A	G	0.2474	-0.172278	0.0362632	8460	0.00266072	22.5644
		rs2354335	3.70269e-06	7	138731687	G	A	0.480919	-0.141308	0.0305371	8726	0.00244793	21.4081
		rs111840884	4.36409e-06	8	4387962	C	T	0.0774835	-0.262622	0.0571757	8647	0.00243397	21.093
		rs12600608	2.2361e-06	17	48834194	G	A	0.0544383	0.320902	0.0678322	8652	0.00258009	22.3755
		rs681343	1.75812e-14	19	49206462	T	C	0.519748	0.233583	0.0304653	8735	0.00668491	58.7722
	Polyomavirus 2 JC VP1 antibody levels	rs1610401	3.87327e-08	1	204633500	C	G	0.974057	-0.346256	0.0629953	4876	0.00615789	30.1995
		rs78079263	3.11427e-06	2	14452287	A	G	0.0285628	0.274176	0.0587966	4989	0.00433962	21.736
		rs114638729	3.12629e-06	2	80173629	G	A	0.0218724	0.319107	0.0684436	4892	0.0044238	21.7285
		rs12330321	4.52971e-06	3	98791048	A	G	0.139769	-0.131863	0.0287566	4926	0.00425037	21.0181
		rs73810844	1.28043e-06	4	41147682	A	G	0.159214	0.131044	0.0270597	4987	0.00468071	23.4431
		rs116640755	4.32985e-24	6	32532556	T	G	0.764171	0.236577	0.0233683	4781	0.0209875	102.449
		rs9274473	5.23183e-07	6	32633676	T	C	0.61879	0.102743	0.0204765	4811	0.00520584	25.1659
		rs6951410	2.40968e-06	7	141816117	A	C	0.381585	-0.100443	0.0213	4670	0.00473915	22.2277
		rs7853161	1.4062e-06	9	94628908	A	G	0.0494186	0.219891	0.0455815	4988	0.00464397	23.2629
		rs151074546	2.13515e-06	10	5492515	T	G	0.0294947	0.277222	0.0584832	4967	0.00450338	22.4604
		rs79998883	1.60234e-06	12	23866001	A	G	0.0392057	0.246965	0.0514721	4910	0.00466674	23.0118
		rs9589460	3.47479e-06	13	92899145	C	T	0.250203	-0.105239	0.022678	4914	0.00436325	21.5262
		rs55703686	2.03652e-06	17	37473730	A	G	0.0135379	0.406611	0.0856064	4986	0.00450436	22.5513
		rs2598431	1.25827e-06	17	74040482	G	A	0.0658449	0.194835	0.0402035	4989	0.00468547	23.4764
		rs480828	4.64529e-06	18	306394	C	A	0.47715	0.0916832	0.0200173	4989	0.00418729	20.9698
	Anti-Merkel cell polyomavirus IgG seropositivity	rs6692568	7.06754e-07	1	91519831	T	C	0.438234	0.162784	0.0328226	8516	0.00287998	24.591
		rs12128565	4.16199e-06	1	231207008	A	G	0.218728	0.18098	0.0393167	8490	0.00248953	21.1838
		rs1601340	6.9008e-07	2	156126638	C	T	0.893651	-0.261886	0.0527556	8505	0.00288906	24.6369
		rs116104592	1.36592e-06	2	206214239	C	G	0.0154104	-0.640415	0.132593	8663	0.00268563	23.3228
		rs55792153	3.98042e-10	5	138854203	C	A	0.744936	-0.230404	0.0368364	8688	0.00448285	39.1134
		rs3129718	4.47635e-31	6	32659838	C	T	0.852088	0.52604	0.045376	8620	0.0153518	134.364
		rs9275382	3.08864e-07	6	32668831	C	T	0.106355	-0.266579	0.052087	8702	0.00300102	26.1875
		rs13225445	3.87346e-06	7	541774	A	G	0.0265073	-0.47052	0.101887	8243	0.00258054	21.3213
		rs201058195	4.76112e-06	11	87011963	GGCC	G	0.0321921	0.420323	0.0918728	8558	0.00243983	20.9262
		rs60365179	2.22651e-06	15	101707952	C	A	0.01974	0.558604	0.118056	8384	0.00266331	22.3835
		rs4843511	3.99111e-07	16	87059734	T	C	0.0629326	-0.337856	0.0666464	8668	0.00295601	25.6927
		rs184295	1.03335e-06	17	6603666	A	G	0.0705808	-0.307016	0.0628464	8678	0.00274251	23.8595
	Merkel cell polyomavirus VP1 antibody levels	rs143447099	4.63709e-06	1	239430363	A	T	0.0236764	-0.276445	0.0603516	5723	0.00365281	20.9743
		rs7571141	4.85926e-06	2	239680331	C	T	0.102217	-0.139411	0.0305006	5728	0.00363407	20.8846
		rs7618405	9.5044e-08	3	18250509	A	C	0.211461	0.122373	0.0229337	5715	0.00495734	28.4624
		rs200722405	8.16583e-08	5	7666097	G	A	0.272507	-0.115731	0.0215778	5376	0.00532241	28.7557
		rs7444313	8.91912e-15	5	138865423	A	G	0.726514	-0.160515	0.0207015	5695	0.0104466	60.1001
		rs396502	7.19723e-17	6	29906750	G	T	0.0372109	-0.403376	0.0483446	5751	0.0119607	69.5942
		rs28393149	1.76331e-18	6	32525640	G	C	0.11801	0.25629	0.0292185	5508	0.0137762	76.9112
		rs2097431	9.81013e-10	6	32590833	G	A	0.83895	0.154528	0.0252809	5638	0.00658318	37.3487
		rs62481806	4.39766e-06	7	146794428	T	G	0.0953662	-0.14505	0.0315899	5762	0.00364569	21.076
		rs141069040	1.26804e-06	10	33377094	C	T	0.0164605	-0.352948	0.0728524	5741	0.00407169	23.4629
		rs9591402	4.37043e-06	13	51907799	T	C	0.0144147	-0.357947	0.0779341	5758	0.00365025	21.0878
	Anti-Toxoplasma gondii IgG seropositivity	rs202134566	4.09385e-08	1	88455717	TA	T	0.0139717	0.827801	0.150873	8553	0.00350739	30.0973
		rs1059704	5.50679e-07	1	206648378	A	G	0.711245	-0.196683	0.0392757	8199	0.00304929	25.0715
		rs13105526	3.01131e-06	4	189076833	C	G	0.832334	0.215949	0.0462413	8669	0.00250947	21.8043
		rs7727080	5.73312e-07	5	144230668	G	A	0.171693	0.227176	0.0454352	8687	0.00286961	24.9942
		rs56064451	1.79589e-06	6	36980701	G	C	0.105641	0.265933	0.0556912	8704	0.00261286	22.7967
		rs78388266	2.16132e-06	7	57883125	G	A	0.00938586	0.867537	0.183113	8630	0.00259417	22.4407
		rs6996151	3.1447e-06	8	136742114	A	G	0.0930805	-0.275005	0.0589995	8729	0.00248279	21.7213
		rs117643464	4.19621e-06	13	101945205	A	T	0.0277159	-0.490474	0.106592	8533	0.00247517	21.1681
		rs118101855	6.19459e-07	15	58283358	G	A	0.0107644	0.848075	0.170124	8686	0.00285284	24.8449
		rs72832765	1.8446e-07	17	6811380	G	T	0.0381538	0.475165	0.0911264	8623	0.00314322	27.1831
		rs4356554	6.6543e-08	18	5910953	T	C	0.0519814	0.422354	0.07821	8580	0.00338741	29.156
		rs138066328	4.23426e-06	18	32005865	T	C	0.0175838	0.602454	0.130981	8559	0.00246568	21.1509
	Toxoplasma gondii p22 antibody levels	rs111795967	1.91076e-06	1	153847622	A	G	0.0250784	0.586913	0.123233	1276	0.0174659	22.6471
		rs56226606	1.24326e-06	1	219204781	A	C	0.144028	0.267659	0.0552033	1281	0.0180213	23.4723
		rs74963268	2.67392e-06	1	231367963	T	C	0.113016	0.287447	0.0612318	1283	0.0168865	22.0031
		rs145278907	1.91602e-06	3	84145105	T	C	0.0232372	0.603845	0.126803	1248	0.0178466	22.641
		rs187264632	5.66102e-07	4	12781350	G	C	0.00510605	1.36057	0.271981	1273	0.0192789	24.9851
		rs114155328	4.04503e-06	4	83641161	A	G	0.0956113	0.301327	0.0653772	1276	0.0163758	21.2101
		rs114521655	1.26554e-06	4	96303295	T	C	0.0477308	0.442299	0.0912881	1278	0.0180371	23.4382
		rs147859115	1.01582e-07	6	104576285	T	C	0.00746269	1.19908	0.225226	1273	0.0217805	28.2993
		rs35572225	4.87074e-07	7	123509744	TG	T	0.159671	0.272634	0.0541872	1215	0.0204096	25.2727
		rs139859109	1.31907e-07	8	240804	G	A	0.00801688	1.18923	0.225397	1185	0.0229526	27.7909
		rs77965248	2.25379e-06	10	113097112	C	A	0.0169158	0.716561	0.151518	1271	0.0172925	22.3303
		rs72930159	4.49642e-06	11	63258123	T	C	0.0479345	-0.410508	0.0894936	1283	0.016135	21.0079
		rs17811389	3.66504e-06	11	75946352	T	C	0.0117279	0.835621	0.180498	1279	0.0164811	21.399
		rs143874551	2.92532e-07	11	87933554	T	C	0.00780031	1.12703	0.21977	1282	0.0201014	26.2577
		rs112698198	4.95018e-06	12	72767413	A	G	0.03362	0.492169	0.107769	1279	0.0160452	20.8239
		rs74920744	1.97428e-06	13	73857735	A	T	0.0132502	0.807272	0.169736	1283	0.0173251	22.5847
		rs144983967	3.23081e-06	15	66957892	A	T	0.0109718	0.869063	0.186672	1276	0.0167024	21.6403
		rs112090875	2.20227e-06	17	1480409	T	C	0.0145784	0.750752	0.15859	1269	0.0173531	22.3747
		rs78755026	1.88443e-06	17	9323684	A	G	0.022993	0.62025	0.130156	1283	0.0173924	22.674
		rs4121993	1.17965e-07	18	49921872	C	T	0.797308	0.257291	0.0485765	1263	0.0217296	28.0097
		rs193166830	1.38926e-06	21	46153278	T	A	0.00516283	1.31367	0.272177	1259	0.0181669	23.2584
	Toxoplasma gondii sag1 antibody levels	rs55710143	3.83866e-07	1	5090490	G	C	0.0381648	0.310501	0.0611609	3629	0.00705209	25.7596
		rs34863121	3.0802e-06	1	109823458	T	C	0.0127438	0.472729	0.101327	3845	0.00562894	21.7545
		rs76488573	1.31173e-06	2	3080866	A	G	0.0492296	0.25606	0.0529271	3829	0.00607568	23.3938
		rs80071386	1.01364e-06	2	118919931	A	T	0.0111344	0.51271	0.104871	3817	0.006223	23.8894
		rs540392	2.90818e-06	3	10488641	A	C	0.536792	-0.10717	0.0229134	3778	0.00575702	21.8644
		rs6550258	2.36778e-06	3	34241097	G	C	0.767666	-0.129963	0.0275392	3637	0.00608614	22.2586
		rs4342072	2.32945e-06	3	80480149	C	G	0.978272	-0.367574	0.0778343	3797	0.00583934	22.2904
		rs823970	3.17917e-06	3	135083504	C	T	0.529536	-0.105209	0.0225824	3792	0.00569139	21.6938
		rs112511265	3.82085e-06	4	166035678	C	T	0.0792066	0.193586	0.0418936	3756	0.00565282	21.3413
		rs56003285	4.77738e-06	4	184233006	G	A	0.00681342	0.632533	0.138279	3816	0.00545344	20.9135
		rs148929820	4.77684e-10	5	120890753	A	G	0.0254193	0.450908	0.0724204	3816	0.0100567	38.746
		rs7736504	1.48557e-06	5	170210490	A	G	0.00611501	0.699368	0.145303	3843	0.00599214	23.1545
		rs34697429	1.13398e-07	6	32588432	T	A	0.0351812	0.328346	0.0619073	3752	0.00744171	28.1157
		rs72899128	3.21841e-06	6	79445474	T	G	0.0201255	0.379265	0.0814509	3826	0.00563501	21.6704
		rs143797072	2.6868e-06	6	117997633	G	A	0.0540904	0.238872	0.0508951	3716	0.00589299	22.0163
		rs117642724	2.73137e-06	8	13421695	G	C	0.0272655	0.325377	0.069376	3796	0.00576129	21.985
		rs149988186	4.9606e-06	8	66673257	A	T	0.0140845	0.437275	0.0957581	3834	0.00540942	20.8416
		rs34970068	5.60713e-07	8	100843712	G	T	0.0120545	0.522749	0.10446	3816	0.00651984	25.0299
		rs146240117	3.11886e-06	8	120982959	G	T	0.00561651	0.70811	0.151863	3828	0.00564763	21.7305
		rs11506229	5.29731e-07	9	23094037	G	C	0.0311198	0.321683	0.0641413	3840	0.0065075	25.1394
		rs10869437	1.51174e-06	9	77314098	T	G	0.121833	0.163361	0.033965	3829	0.00600527	23.121
		rs75136602	2.29332e-06	9	93969277	A	G	0.0798474	0.198427	0.041989	3801	0.00584102	22.3204
		rs2279204	8.96899e-08	10	3170838	C	T	0.0566701	0.261326	0.0488783	3838	0.00739274	28.5698
		rs2268356	1.19479e-06	10	124265326	T	C	0.515001	-0.112158	0.0230945	3833	0.00611562	23.5731
		rs17711616	1.93708e-06	11	109651529	G	A	0.150013	0.149407	0.0313889	3833	0.00587613	22.6445
		rs3847677	1.23877e-06	12	28846917	G	T	0.71451	0.120664	0.0248825	3825	0.00611046	23.5039
		rs2093705	1.50488e-06	13	43265382	C	T	0.580544	-0.111554	0.0231893	3824	0.00601529	23.1296
		rs77799120	3.5728e-06	13	89566445	C	T	0.00666489	0.653441	0.140986	3751	0.00569421	21.4699
		rs45508391	8.90142e-07	14	102474751	A	G	0.0539332	-0.245786	0.0500125	3801	0.00631406	24.1395
		rs149699011	4.97064e-06	15	77497182	T	G	0.00939457	0.537988	0.117824	3832	0.00541123	20.8378
		rs12930749	2.70164e-07	16	27727779	G	A	0.163786	0.156389	0.0304072	3819	0.00687879	26.4382
		rs181020477	3.74054e-07	17	13158618	T	G	0.00521648	0.799392	0.157308	3834	0.00669038	25.8102
		rs11881343	9.04107e-08	19	15301857	T	A	0.0178522	0.463093	0.0866402	3613	0.00784529	28.5533
		rs77658816	3.06931e-06	19	41795940	A	G	0.100366	-0.174758	0.0374524	3821	0.00566592	21.7614
		rs117000365	2.52537e-06	21	33745279	T	C	0.0114883	0.502544	0.106786	3830	0.00574932	22.1357
		rs139610237	1.55928e-06	22	33867744	C	G	0.0162797	0.437745	0.0911308	3747	0.00612015	23.0611
	Anti-varicella zoster virus IgG seropositivity	rs75651344	4.67016e-07	1	153186966	T	A	0.054108	-0.480389	0.0953268	8520	0.00297183	25.3895
		rs699242	2.42848e-06	1	183546473	A	G	0.826903	-0.265112	0.0562388	8605	0.00257582	22.217
		rs145339536	4.48409e-06	2	107285209	A	G	0.0228928	-0.66461	0.144872	8649	0.00242741	21.0409
		rs374456069	8.81095e-07	4	3942486	G	A	0.044164	-0.522022	0.106178	8559	0.00281618	24.1661
		rs9261245	1.71859e-07	6	30018516	A	G	0.346141	-0.233518	0.0446715	8732	0.00311967	27.32
		rs1766	9.13043e-12	6	32627795	G	A	0.470281	0.291664	0.0427685	8698	0.00531842	46.4962
		rs62473135	3.80102e-06	7	111927340	C	G	0.102007	-0.325315	0.0703844	8671	0.00245764	21.3577
		rs145749545	2.08349e-06	8	11270300	T	G	0.0173788	-0.797598	0.168087	8660	0.00259331	22.5112
		rs78192503	4.41554e-06	11	3231668	A	T	0.336073	-0.213709	0.0465516	8272	0.00254133	21.0703
		rs77591080	2.7869e-06	12	25122434	A	G	0.0233559	-0.670402	0.143067	8713	0.0025138	21.9529
		rs143711261	6.46249e-07	14	67149922	T	C	0.0101311	-1.14164	0.22939	8390	0.00294352	24.7631
		rs139359209	2.0229e-06	16	71557990	G	C	0.00925181	-1.12859	0.237543	8701	0.00258758	22.5677
		rs77266793	4.06133e-06	18	6422101	T	A	0.0119145	-0.939865	0.203954	8561	0.00247438	21.2307
	Varicella zoster virus glycoproteins E and I antibody levels	rs192164005	4.40891e-06	1	63449614	A	C	0.0148253	0.30968	0.0674521	7386	0.0028457	21.0726
		rs73064196	2.38627e-06	3	36262876	A	C	0.0112591	-0.365793	0.0775377	7283	0.00304656	22.2498
		rs72875681	1.89669e-06	3	59457867	T	A	0.100095	-0.128304	0.0269312	7353	0.00307727	22.6909
		rs115880026	3.89897e-06	4	166965982	C	A	0.00974026	0.383823	0.083138	7392	0.00287508	21.3081
		rs758778	2.4666e-10	6	30824451	C	T	0.251489	0.118853	0.018779	7386	0.00539408	40.0459
		rs9271453	2.47505e-10	6	32588416	T	A	0.702755	0.113264	0.0178973	7297	0.00545868	40.0396
		rs1048381	3.05097e-24	6	32610445	A	G	0.1853	0.212187	0.0208885	7272	0.013991	103.158
		rs75410219	2.95307e-06	7	49035667	G	A	0.0435606	0.186052	0.0398053	7392	0.00294675	21.8408
		rs28634529	2.43292e-07	8	18311836	A	C	0.609497	-0.0859092	0.0166401	7297	0.00363948	26.647
		rs73225940	2.66327e-08	8	25783712	A	G	0.0643263	-0.183386	0.0329697	7392	0.00416799	30.9304
		rs139827535	1.66934e-06	10	81648132	A	G	0.0173721	-0.299687	0.0625675	7253	0.00315318	22.936
		rs890135	2.11737e-06	11	127675888	C	A	0.483258	0.0772378	0.0162884	7287	0.00307621	22.4793
		rs150236026	4.34146e-06	12	66183420	G	A	0.00824969	-0.417791	0.0909363	7273	0.00289382	21.102
		rs116901371	4.0872e-07	16	86743259	T	C	0.0396717	-0.212521	0.0419599	7310	0.003497	25.6458
		rs114153013	4.50199e-06	20	4417311	A	G	0.00687168	-0.449521	0.0980042	7349	0.00285457	21.0326
		rs117542783	1.31566e-06	22	40946105	C	T	0.123344	-0.122464	0.0253162	7094	0.00328775	23.3936
	SNP, single nucleotide polymorphism; chr, chromosome; EA, effect allele; OA, other effect allele; SE, standard error; EAF, effect allele frequency

## Sheet: Table S2 
	Table S2. Characteristics of the genetic instrument variables for the GERD at the genome-wide significance level (P <1 × 10–6)
	SNP	chr	pos	EA	OA	P-value	eaf	beta	se	samplesize	R2	F-statistics
	rs1549726	2	104896566	G	A	2.58e-08	0.371291	0.0502177	0.00901917	378923	8.18077e-05	31.0012
	rs114862906	2	237906097	T	C	5.37e-07	0.0121835	0.188181	0.0375413	378923	6.63061e-05	25.1264
	rs4269485	7	52476660	G	A	6.18e-07	0.540085	-0.0437597	0.00877721	378923	6.55928e-05	24.8561
	rs143991682	8	37006999	C	A	9.71e-07	0.00641872	-0.298588	0.0609684	378923	6.32931e-05	23.9846
	rs12238219	9	95601006	A	G	2.38e-07	0.311988	0.0489623	0.00947599	378923	7.04519e-05	26.6976
	rs10512324	9	104278432	T	C	5.85e-07	0.248962	-0.0510329	0.0102144	378923	6.58711e-05	24.9616
	rs10887132	10	122333758	C	T	7.84e-07	0.199752	-0.0545365	0.0110416	378923	6.43771e-05	24.3954
	rs7946110	11	107222364	G	A	2.38e-07	0.80994	0.058453	0.0113128	378923	7.04518e-05	26.6975
	rs75569262	15	54102373	G	A	2.88e-07	0.0194301	0.155196	0.0302452	378923	6.94811e-05	26.3297
	SNP, single nucleotide polymorphism; chr, chromosome; EA, effect allele; OA, other effect allele; SE, standard error; EAF, effect allele frequency

## Sheet: Table S3
Table S3. Details of circulating inflammatory regulators predicting SNPs with GERD (with SNPs reaching P < 1e-5).
inflammatory factor levels	SNP	EA	OA	beta	eaf	chr	pos	SE	P value	samplesize	R2	F-statistics
Eukaryotic translation initiation factor 4E-binding protein 1 levels	rs1034059	A	G	0.066	0.6982	6	158193698	0.0146	6.17e-06	14288	0.0014282	20.4325
	rs10513018	A	G	-0.0875	0.8986	3	136674468	0.0197	8.93e-06	14288	0.00137884	19.7253
	rs10792025	T	C	-0.0593	0.3383	11	68921211	0.0124	1.73e-06	14727	0.00155052	22.8669
	rs10926313	A	G	-0.0884	0.8334	1	240804510	0.0175	4.39e-07	14288	0.00178272	25.5134
	rs112020430	T	C	0.1784	0.0251	4	117584424	0.0403	9.56e-06	14735	0.00132817	19.5939
	rs137887001	C	G	0.2235	0.9827	20	44566861	0.0486	4.25e-06	14288	0.00147798	21.1457
	rs139951113	T	C	0.3201	0.0087	3	6066466	0.0722	9.27e-06	12935	0.0015173	19.653
	rs181095999	T	C	-0.2226	0.0227	12	23923166	0.0474	2.65e-06	14736	0.00149439	22.0513
	rs2731672	T	C	0.0926	0.2679	5	176842474	0.0152	1.11e-09	11783	0.00313988	37.1074
	rs2856226	T	C	-0.0995	0.8975	17	15470414	0.0214	3.33e-06	12404	0.00173981	21.6147
	rs356283	T	G	0.0588	0.6475	1	80975190	0.0123	1.75e-06	14730	0.00154906	22.85
	rs3733402	A	G	-0.1305	0.5102	4	187158034	0.0116	2.32e-29	14736	0.00851552	126.545
	rs5030072	T	C	0.0594	0.5711	3	186455546	0.0119	5.99e-07	14716	0.00169026	24.9127
	rs60037565	A	T	0.0772	0.8011	17	74618280	0.0172	7.18e-06	11337	0.00177382	20.1419
	rs6963617	T	C	0.0754	0.2938	7	17594314	0.0142	1.1e-07	14288	0.00196942	28.1907
	rs7490744	T	G	0.0705	0.2217	13	84976969	0.0159	9.25e-06	11783	0.00166573	19.6567
	rs76686678	T	G	0.2607	0.015	2	38198906	0.0521	5.62e-07	14730	0.00169694	25.035
	rs78948504	C	G	-0.1269	0.9352	8	3936170	0.0281	6.3e-06	11781	0.00172813	20.3909
Adenosine Deaminase levels	rs2299690	T	C	0.1089	0.4162	20	43273794	0.012	1.14e-19	14288	0.00573094	82.3441
	rs62319742	A	G	-0.1228	0.055	4	124581262	0.0257	1.77e-06	14730	0.00154759	22.8282
	rs73617409	A	G	-0.1313	0.2474	20	43300800	0.0164	1.18e-15	12404	0.00514093	64.0873
	rs76418401	A	C	-0.907	0.9299	20	43233080	0.0214	1e-200	14727	0.108715	1796.09
	rs7793526	A	G	-0.0592	0.3435	7	22805608	0.0122	1.22e-06	14732	0.00159576	23.5432
Artemin levels	rs10799609	T	C	-0.1321	0.0561	1	20418323	0.0293	6.53e-06	11778	0.00172286	20.3234
	rs114907684	T	C	-0.3648	0.9881	16	81582982	0.0818	8.21e-06	8283	0.00239538	19.8837
	rs118087756	A	G	-0.4237	0.0108	6	94484664	0.094	6.56e-06	8024	0.00252564	20.312
	rs118115625	T	C	0.1703	0.0344	12	81724190	0.0362	2.55e-06	11778	0.00187554	22.1278
	rs12699544	A	G	0.0803	0.1536	7	13780997	0.0181	9.14e-06	11777	0.00166845	19.6789
	rs1329733	A	G	-0.0674	0.5323	9	92208227	0.0136	7.2e-07	11330	0.00216308	24.5564
	rs13303278	A	C	-0.0664	0.5539	1	921716	0.0144	4.01e-06	10265	0.00206706	21.2582
	rs1370215	T	C	-0.07	0.7417	18	54688939	0.0153	4.76e-06	11330	0.00184409	20.9284
	rs138311590	A	G	-0.0811	0.84	4	4424044	0.0176	4.07e-06	11758	0.0018026	21.2296
	rs141429639	A	G	-0.293	0.0147	8	53903686	0.0644	5.37e-06	11330	0.00182365	20.696
	rs141625055	A	G	0.1852	0.0327	2	142183922	0.0418	9.4e-06	11765	0.00166576	19.6271
	rs142585779	T	C	0.2119	0.038	9	140239588	0.0435	1.11e-06	10266	0.00230611	23.7246
	rs142970662	A	G	0.311	0.0191	7	106961661	0.0639	1.13e-06	9834	0.00240295	23.6827
	rs17340161	A	G	-0.0873	0.8494	5	103466564	0.0189	3.86e-06	11330	0.00187957	21.3318
	rs17491469	A	G	-0.0897	0.1327	3	189164574	0.0197	5.28e-06	11777	0.00175733	20.729
	rs3001873	T	C	-0.0852	0.1749	10	52449020	0.0185	4.12e-06	11330	0.0018685	21.206
	rs3003450	T	G	0.0632	0.6627	1	17628383	0.0137	3.97e-06	11762	0.00180604	21.2774
	rs4561132	A	G	-0.0716	0.2386	10	97678022	0.0159	6.7e-06	11329	0.00178675	20.2747
	rs4740350	A	G	0.0877	0.1326	9	133454106	0.0194	6.17e-06	11778	0.00173209	20.4325
	rs55885546	A	G	-0.2047	0.0245	8	19493177	0.044	3.28e-06	11778	0.00183426	21.64
	rs62277657	A	G	0.0833	0.1972	3	111720183	0.0166	5.22e-07	11777	0.00213359	25.1768
	rs6509909	C	G	-0.0881	0.8122	19	55422034	0.0176	5.57e-07	11330	0.00220667	25.0524
	rs74383279	C	G	-0.1899	0.9634	8	112086697	0.0421	6.46e-06	11761	0.00172699	20.3429
	rs76672219	A	C	-0.3226	0.9882	1	225057589	0.0682	2.24e-06	11291	0.00197773	22.3709
	rs77502336	C	G	0.0679	0.318	11	123394636	0.0141	1.47e-06	11775	0.00196556	23.1861
	rs79259958	T	C	-0.3099	0.0147	4	40380879	0.0697	8.74e-06	9945	0.00198386	19.7647
	rs79664530	C	G	-0.3211	0.0125	1	197189391	0.0718	7.74e-06	10843	0.00184112	19.9964
	rs9496445	T	C	0.0853	0.1545	6	143047898	0.0181	2.44e-06	11768	0.00188373	22.2058
	rs9682166	T	C	-0.1481	0.0532	3	93520803	0.0334	9.24e-06	9453	0.00207561	19.6574
	rs9684768	C	G	0.0692	0.626	4	156930775	0.014	7.7e-07	11330	0.00215174	24.4275
	rs9941952	T	C	0.0765	0.7151	22	25646493	0.0167	4.63e-06	11774	0.00177907	20.9805
Axin-1 levels	rs10860902	C	G	0.0659	0.7403	12	103075047	0.0149	9.74e-06	11778	0.00165808	19.558
	rs11202576	A	G	-0.0767	0.7946	10	89584284	0.0172	8.22e-06	11345	0.00174972	19.8819
	rs113946880	T	C	0.1331	0.0539	11	134706712	0.0293	5.55e-06	11792	0.00174692	20.6323
	rs115455827	A	G	0.1447	0.9489	5	78787853	0.0305	2.09e-06	11792	0.00190512	22.5042
	rs117097664	A	C	0.2444	0.0197	6	151334530	0.0522	2.84e-06	11345	0.0019285	21.9172
	rs148317708	A	G	-0.212	0.0295	18	50513818	0.042	4.47e-07	10919	0.00232797	25.4738
	rs2470622	A	G	-0.1229	0.9127	8	102489704	0.0242	3.8e-07	11345	0.00226821	25.7867
	rs2691530	T	C	-0.067	0.5969	7	77960243	0.0133	4.71e-07	11793	0.00214728	25.373
	rs2712427	A	G	0.0626	0.4935	3	128431622	0.0134	2.99e-06	11345	0.00191999	21.8204
	rs428324	T	C	0.0692	0.6047	18	77253338	0.0148	2.93e-06	10281	0.00212193	21.8577
	rs7171268	T	C	0.1554	0.9514	15	81221771	0.0329	2.32e-06	11345	0.00196269	22.3066
	rs72984228	A	G	-0.1557	0.9611	11	101331132	0.035	8.64e-06	11792	0.00167543	19.7864
	rs9962377	T	C	-0.0843	0.1481	18	70105531	0.0186	5.84e-06	11793	0.0017388	20.5379
beta-nerve growth factor levels	rs10961630	C	G	0.053	0.55	9	14636946	0.0118	7.07e-06	14295	0.00140926	20.171
	rs11025264	T	C	0.1739	0.9748	11	19837758	0.0384	5.94e-06	14743	0.00138914	20.5059
	rs11404457	CT	C	-0.0672	0.209	2	227016311	0.015	7.46e-06	11336	0.00176737	20.0669
	rs117164089	T	C	-0.271	0.014	19	43780396	0.0565	1.61e-06	13421	0.00171125	23.0026
	rs12188775	T	G	0.1213	0.9435	5	132971762	0.0247	9.06e-07	14737	0.00163384	24.114
	rs12259196	A	G	-0.075	0.1928	10	89839430	0.0148	4.03e-07	13244	0.00193526	25.6764
	rs12533747	A	G	0.1389	0.0802	7	30944899	0.0276	4.84e-07	14295	0.00176862	25.3236
	rs12539643	C	G	0.1867	0.966	7	151019021	0.0408	4.74e-06	11344	0.00184247	20.9359
	rs13058191	C	G	-0.2164	0.0256	22	49775973	0.0467	3.59e-06	14295	0.00149984	21.4694
	rs140072192	A	G	0.2773	0.0196	16	3327943	0.0602	4.1e-06	11925	0.00177614	21.2146
	rs140882208	T	C	-0.1722	0.0258	17	47365286	0.0388	9.07e-06	14731	0.00133534	19.6945
	rs148834134	T	C	0.2541	0.0235	21	43942626	0.0556	4.87e-06	13421	0.00155382	20.8831
	rs149439201	G	GT	0.1719	0.9639	12	14011469	0.0383	7.18e-06	10894	0.00184571	20.1407
	rs17647697	A	C	-0.1617	0.9727	7	130302087	0.0352	4.35e-06	14741	0.00142951	21.0997
	rs17689534	A	G	0.2208	0.0229	4	166807640	0.0462	1.76e-06	13421	0.00169899	22.8375
	rs183185212	A	C	-0.2977	0.9883	11	9434918	0.0657	5.86e-06	13808	0.00148474	20.5288
	rs1878359	A	G	0.0626	0.719	8	122948812	0.0126	6.76e-07	14740	0.0016718	24.6802
	rs2237172	A	G	0.0619	0.7375	6	16601587	0.0136	5.33e-06	14295	0.00144707	20.713
	rs3128517	T	C	-0.0775	0.4965	9	90362040	0.0118	5.11e-11	14295	0.00300848	43.1299
	rs34043924	T	TA	0.0683	0.7798	1	59543117	0.015	5.28e-06	11331	0.0018264	20.7292
	rs34559191	T	C	0.0607	0.3088	19	16434937	0.0124	9.82e-07	13675	0.00174923	23.9591
	rs397081	T	C	0.1203	0.9514	6	32192617	0.0262	4.4e-06	14743	0.00142798	21.08
	rs4017	T	C	-0.1187	0.9491	4	164064099	0.0258	4.21e-06	14742	0.00143378	21.1643
	rs4087847	T	G	-0.1546	0.0301	18	2455418	0.0343	6.57e-06	14743	0.00137609	20.3129
	rs4899264	C	G	-0.055	0.5283	14	69285337	0.0117	2.59e-06	14295	0.00154347	22.0949
	rs4980184	T	C	0.2352	0.9836	10	125058869	0.0521	6.35e-06	14295	0.00142363	20.3769
	rs62092633	T	C	-0.1249	0.1005	18	55441626	0.0259	1.42e-06	11344	0.00204583	23.2514
	rs62494116	T	C	0.0578	0.6636	8	13332042	0.0117	7.81e-07	14729	0.00165421	24.402
	rs6328	A	C	-0.0797	0.3498	1	115829943	0.0122	6.46e-11	13224	0.00321688	42.6708
	rs7149605	A	G	0.0862	0.0949	14	94854041	0.0195	9.85e-06	14731	0.00132476	19.5383
	rs72673086	A	G	0.0584	0.3152	4	96824143	0.0126	3.57e-06	12858	0.00166796	21.4791
	rs73782207	A	G	0.0925	0.0825	6	150452471	0.0205	6.42e-06	14734	0.00137992	20.3571
	rs74639669	A	T	-0.1748	0.0281	18	5679360	0.0386	5.94e-06	14733	0.00138999	20.5045
	rs77493302	T	C	0.0853	0.8904	6	838092	0.0185	4.01e-06	14743	0.00143994	21.2567
	rs78167655	T	C	-0.1646	0.0262	4	119266088	0.0365	6.5e-06	14743	0.00137749	20.3336
	rs9479501	T	G	0.0629	0.2135	6	153400418	0.0137	4.41e-06	14729	0.00142911	21.0766
	rs9599159	T	C	-0.175	0.9756	13	67428046	0.0387	6.13e-06	14730	0.00138627	20.4454
Caspase 8 levels	rs10024203	A	C	0.0922	0.094	4	5786594	0.0203	5.58e-06	14735	0.00139802	20.6258
	rs1032417	C	G	-0.0858	0.1545	12	62645486	0.0165	1.99e-07	14296	0.00188787	27.0362
	rs1034059	A	G	0.0681	0.6981	6	158193698	0.0145	2.65e-06	14296	0.00154054	22.0545
	rs111764025	C	G	0.1095	0.9304	8	5557775	0.0238	4.21e-06	14731	0.00143489	21.1649
	rs11216018	A	G	-0.0539	0.3708	11	98455719	0.0121	8.41e-06	14296	0.00138608	19.8402
	rs11695193	A	T	-0.0806	0.1582	2	231090015	0.0162	6.51e-07	14743	0.0016762	24.7503
	rs11709039	T	C	0.0781	0.856	3	152332673	0.0168	3.34e-06	14743	0.00146373	21.6085
	rs12073499	A	C	-0.0812	0.8466	1	157270515	0.0167	1.16e-06	14295	0.00165111	23.6384
	rs13188908	T	C	0.0668	0.1902	5	179923576	0.015	8.45e-06	14736	0.00134402	19.8295
	rs137887001	C	G	0.2318	0.9827	20	44566861	0.0486	1.85e-06	14296	0.00158873	22.7454
	rs140844269	C	G	-0.3615	0.0099	11	63817395	0.0776	3.19e-06	12330	0.00175698	21.6982
	rs1467702	A	G	-0.0962	0.0863	10	129961901	0.0215	7.66e-06	14743	0.00135612	20.0177
	rs148608719	A	G	0.3474	0.0145	5	180339648	0.0683	3.65e-07	12745	0.00202581	25.8672
	rs187405204	T	C	0.4195	0.9851	7	61833768	0.0912	4.23e-06	6257	0.00337009	21.1512
	rs2411067	A	G	-0.0706	0.685	17	75033876	0.0157	6.9e-06	11345	0.00177923	20.2178
	rs34154371	T	C	-0.2016	0.9714	1	2338015	0.0422	1.78e-06	13232	0.0017218	22.8187
	rs56097553	A	G	0.1384	0.0405	12	82467039	0.0312	9.17e-06	14744	0.00133281	19.6745
	rs56328050	C	G	-0.1987	0.8696	2	202164805	0.0173	1.56e-30	14743	0.00886848	131.9
	rs7146962	T	C	-0.0613	0.7483	14	54145317	0.0135	5.61e-06	14295	0.00144027	20.6154
	rs7287303	T	C	0.0985	0.1249	22	48714112	0.0222	9.12e-06	11791	0.00166683	19.6831
	rs73306603	T	C	0.2044	0.978	10	84027526	0.0412	7.01e-07	14741	0.00166692	24.6098
	rs7418913	A	G	-0.0614	0.2714	1	203643268	0.0138	8.62e-06	14296	0.00138281	19.7933
	rs78449258	A	G	-0.2001	0.9804	9	22742536	0.0428	2.94e-06	14744	0.00148029	21.8548
Eotaxin levels	rs10911109	A	G	-0.0767	0.1696	1	172117232	0.0172	8.22e-06	11774	0.00168608	19.882
	rs114744647	T	C	0.2107	0.9774	16	24006879	0.0451	2.99e-06	14730	0.00147955	21.8231
	rs12075	A	G	0.0749	0.5547	1	159175354	0.0114	5.03e-11	14731	0.0029218	43.1613
	rs12453306	C	G	-0.1089	0.9022	17	77253324	0.0244	8.08e-06	11335	0.00175425	19.9159
	rs139476527	T	G	0.2826	0.0125	20	49033630	0.0606	3.11e-06	12933	0.00167869	21.7436
	rs139597204	A	C	-0.3374	0.0128	4	104507060	0.0714	2.3e-06	12303	0.00181174	22.3266
	rs140965534	T	C	-0.2283	0.0172	8	49300287	0.0514	8.93e-06	14238	0.00138368	19.7253
	rs148554043	T	C	0.4043	0.0083	3	175964549	0.0898	6.72e-06	11726	0.00172566	20.2666
	rs151240414	A	G	0.2299	0.0222	5	130672061	0.0508	6.02e-06	11335	0.00180362	20.4774
	rs1564995	A	G	-0.0609	0.6155	11	24773107	0.0131	3.34e-06	14286	0.00151051	21.6088
	rs170520	A	G	0.0554	0.3264	18	38337850	0.0125	9.34e-06	14285	0.00137316	19.6399
	rs2112920	C	G	0.0817	0.8362	19	37955248	0.016	3.29e-07	14286	0.0018218	26.0701
	rs2201150	T	C	0.0785	0.3561	3	46258902	0.0123	1.75e-10	14286	0.00284303	40.7257
	rs2228467	T	C	-0.3316	0.9289	3	42906116	0.0225	3.69e-49	14733	0.0145284	217.173
	rs34536806	T	G	0.1017	0.9023	11	95274487	0.0208	1.01e-06	14286	0.00167062	23.9031
	rs35543857	A	G	-0.1138	0.9282	12	105757994	0.0244	3.1e-06	14286	0.00152031	21.7492
	rs55843637	C	G	0.0555	0.5296	18	1508223	0.0121	4.5e-06	14286	0.0014705	21.0356
	rs6894241	A	C	-0.0656	0.2333	5	118058126	0.0137	1.68e-06	14715	0.00155572	22.9249
	rs73171545	A	G	-0.0861	0.1199	22	45003109	0.0187	4.14e-06	14286	0.00148173	21.1964
	rs73209015	A	T	-0.0913	0.1104	8	11700967	0.0189	1.36e-06	14728	0.00158193	23.3324
	rs757973	A	G	0.2002	0.09	7	75495667	0.0205	1.58e-22	14713	0.0064404	95.3589
	rs79432525	T	G	0.1929	0.9754	10	128183195	0.0422	4.85e-06	14247	0.00146447	20.8919
	rs79684468	T	C	0.1502	0.0433	3	43179320	0.0303	7.16e-07	14286	0.00171711	24.5694
	rs79722574	T	C	-0.1215	0.167	17	32619052	0.0156	6.78e-15	14720	0.00410402	60.6519
	rs8068185	T	C	0.0732	0.8434	17	12248581	0.016	4.76e-06	14727	0.00141922	20.9278
	rs9303380	A	G	0.1213	0.0494	17	54117492	0.0272	8.21e-06	14286	0.00139017	19.8849
	rs9940390	T	C	-0.0818	0.7358	16	80051931	0.0133	7.73e-10	14286	0.00264085	37.8218
	rs9976282	A	G	-0.1678	0.0333	21	39593226	0.0345	1.15e-06	14722	0.00160429	23.653
C-C motif chemokine 19 levels	rs10242459	A	G	0.0729	0.8219	7	3911280	0.0154	2.2e-06	14729	0.00151908	22.4055
	rs111317412	A	C	-0.1236	0.9429	14	48619204	0.0274	6.45e-06	14288	0.00142215	20.3458
	rs11174279	A	T	-0.0694	0.1741	12	62401393	0.0156	8.64e-06	14730	0.00134179	19.7884
	rs113139367	A	C	-0.2101	0.021	2	66609925	0.043	1.03e-06	14242	0.00167347	23.8701
	rs113539352	C	G	0.4485	0.992	3	58516854	0.0922	1.15e-06	11439	0.00206432	23.6585
	rs115109204	T	C	0.3784	0.0116	5	23807519	0.0842	6.99e-06	10795	0.00186743	20.1928
	rs11574915	A	C	-0.1464	0.8639	9	34710084	0.017	7.19e-18	14733	0.00500856	74.1524
	rs11877886	A	G	-0.1065	0.0669	18	69226577	0.0239	8.35e-06	14722	0.00134695	19.8538
	rs11961362	T	C	-0.1185	0.0713	6	81004579	0.0264	7.17e-06	12851	0.00156535	20.1447
	rs12521515	A	T	0.086	0.861	5	123121314	0.0192	7.49e-06	11780	0.00170024	20.0595
	rs13010492	C	G	-0.0803	0.4754	2	204776176	0.0123	6.65e-11	13422	0.00316539	42.6144
	rs13212719	A	G	0.0671	0.8005	6	133835436	0.015	7.7e-06	14288	0.00139857	20.0079
	rs1328133	A	T	0.3112	0.01	6	9710127	0.0695	7.55e-06	13422	0.00149157	20.0468
	rs138108512	A	G	-0.2939	0.0119	14	76855291	0.0616	1.83e-06	13422	0.00169311	22.76
	rs138440733	A	G	-0.1724	0.0585	22	17731243	0.036	1.68e-06	12404	0.00184546	22.9298
	rs138618048	A	G	-0.2066	0.0209	14	100142541	0.046	7.08e-06	14247	0.00141386	20.169
	rs1415763	C	G	0.0757	0.1687	6	125027776	0.0157	1.42e-06	14731	0.00157571	23.2452
	rs147708384	T	C	-0.2707	0.0151	17	14918425	0.0574	2.4e-06	13801	0.00160895	22.2377
	rs2070746	T	G	-0.0575	0.307	19	52249702	0.0128	7.05e-06	14288	0.00141036	20.1769
	rs34791102	A	G	0.1238	0.0534	9	35612978	0.0265	2.99e-06	14735	0.00147896	21.8218
	rs374784992	A	G	0.1335	0.9401	4	119585039	0.0298	7.47e-06	11760	0.00170366	20.0658
	rs3792790	A	C	0.0551	0.4736	5	150442171	0.012	4.4e-06	14288	0.00147343	21.0805
	rs4356912	T	C	-0.0592	0.6909	4	7444846	0.0133	8.54e-06	14288	0.00138474	19.8098
	rs454265	A	G	-0.0561	0.6505	8	81339142	0.0124	6.06e-06	14728	0.00138783	20.4655
	rs4554017	T	C	0.0596	0.3904	4	145124024	0.0122	1.03e-06	14288	0.00166754	23.8623
	rs4766578	A	T	-0.0801	0.5095	12	111904371	0.0132	1.29e-09	11785	0.00311482	36.8166
	rs4907572	A	G	-0.0671	0.2653	13	113647321	0.0137	9.69e-07	14722	0.00162678	23.9853
	rs62292952	T	G	0.2346	0.8822	3	132200719	0.0185	7.53e-37	14728	0.0108007	160.788
	rs6486995	A	T	-0.0697	0.2452	12	19813981	0.0135	2.43e-07	14735	0.00180577	26.6526
	rs6535499	T	C	-0.1216	0.0583	4	76428761	0.0272	7.8e-06	14288	0.00139685	19.9834
	rs6870560	T	C	0.0863	0.8559	5	174187919	0.0169	3.28e-07	14732	0.00176693	26.0729
	rs7185085	T	C	-0.3558	0.9931	16	82146285	0.0803	9.38e-06	12291	0.00159478	19.6295
	rs73257451	T	C	-0.3645	0.989	8	61418130	0.0756	1.43e-06	11337	0.00204627	23.2421
	rs74764632	A	T	0.1349	0.9557	16	57300587	0.0294	4.47e-06	14734	0.00142688	21.0509
	rs7595241	C	G	0.0615	0.6941	2	7425475	0.013	2.24e-06	14288	0.00156391	22.377
	rs76295077	T	C	0.0928	0.8962	13	23257952	0.0208	8.14e-06	14288	0.00139121	19.9025
	rs79086127	T	C	-0.2096	0.0195	4	123839263	0.045	3.2e-06	14247	0.00152045	21.6918
	rs9469127	C	G	-0.4884	0.9365	6	32444093	0.0277	1.41e-69	14735	0.0206621	310.837
C-C motif chemokine 20 levels	rs10207134	T	C	-0.0996	0.326	2	228661828	0.0128	7.18e-15	14287	0.00422008	60.5394
	rs1027232	A	C	0.1072	0.0762	15	40077948	0.0238	6.66e-06	14730	0.00137542	20.2851
	rs10837780	T	C	0.1191	0.9413	11	42142787	0.026	4.63e-06	14288	0.00146645	20.9805
	rs111674022	T	C	-0.0953	0.0967	1	238606022	0.0208	4.61e-06	14288	0.00146707	20.9893
	rs11242693	T	C	0.0637	0.3674	6	1448190	0.0135	2.38e-06	12404	0.00179172	22.2608
	rs1129474	T	C	0.0573	0.5396	8	22584718	0.012	1.8e-06	14288	0.00159325	22.7974
	rs11582772	T	C	0.2585	0.9859	1	32260562	0.0548	2.39e-06	14243	0.00155984	22.2484
	rs117753190	C	G	-0.185	0.9688	17	67136325	0.0359	2.56e-07	14243	0.00186099	26.5518
	rs117900576	C	G	-0.2256	0.9694	17	72761195	0.0429	1.45e-07	13224	0.00208686	27.6502
	rs118164045	T	C	0.1297	0.9526	14	92792639	0.0289	7.19e-06	14288	0.00140767	20.1383
	rs13049624	A	G	-0.1315	0.9476	21	44005002	0.0276	1.89e-06	14288	0.00158625	22.6972
	rs13185268	T	C	0.1091	0.9296	5	133019542	0.0239	5e-06	14724	0.00141323	20.8351
	rs151092565	T	C	-0.1512	0.0376	14	94625543	0.0328	4.03e-06	14728	0.00144074	21.247
	rs2003431	A	T	-0.1602	0.0632	14	106782532	0.0344	3.21e-06	9786	0.00221127	21.683
	rs2796032	T	C	0.0636	0.3159	9	115519904	0.0127	5.5e-07	14718	0.00170106	25.0754
	rs34729167	T	C	0.0801	0.136	6	162943133	0.0179	7.65e-06	14288	0.00139952	20.0216
	rs348389	T	C	-0.055	0.3574	19	6535637	0.0124	9.19e-06	14288	0.00137503	19.6708
	rs35757792	A	T	-0.053	0.4995	3	45157203	0.0119	8.44e-06	14720	0.00134575	19.8335
	rs35833676	T	C	0.0804	0.1452	21	32961256	0.0166	1.28e-06	14732	0.0015898	23.4551
	rs3798304	C	G	-0.0624	0.7473	6	167363434	0.0138	6.13e-06	14287	0.00142905	20.4433
	rs41302923	A	G	0.1939	0.9774	10	127693479	0.0414	2.82e-06	14726	0.00148739	21.9329
	rs4981022	A	G	0.0635	0.6933	12	104149874	0.0128	7.02e-07	14721	0.00166903	24.6076
	rs55891514	T	C	0.0955	0.9122	5	40408939	0.0213	7.34e-06	14735	0.0013624	20.0997
	rs5769672	T	G	-0.1184	0.9406	22	49877754	0.0257	4.09e-06	14732	0.00143863	21.2216
	rs61945278	T	C	-0.2	0.028	13	24524337	0.0451	9.22e-06	13386	0.00146696	19.6626
	rs62456601	T	C	0.0611	0.6697	7	55791153	0.0137	8.2e-06	12836	0.00154717	19.8872
	rs6420556	T	C	-0.0736	0.1755	18	56487606	0.0158	3.19e-06	14288	0.00151639	21.696
	rs6498925	A	T	-0.0568	0.6585	16	63795821	0.0125	5.52e-06	14729	0.00139989	20.6451
	rs73072893	A	G	0.2057	0.9739	12	19657540	0.0422	1.09e-06	13230	0.00179269	23.7563
	rs742493	T	C	0.1459	0.883	6	40998167	0.0185	3.11e-15	14735	0.00420327	62.1882
	rs748503	T	C	-0.0722	0.1993	10	73509465	0.0162	8.32e-06	14288	0.00138826	19.8602
	rs7749768	T	G	-0.0622	0.754	6	107477601	0.0138	6.57e-06	14709	0.00137924	20.3125
	rs9274623	T	G	-0.076	0.215	6	32635998	0.0148	2.82e-07	14288	0.00184218	26.3659
	rs9357723	A	G	0.0522	0.4744	6	51953097	0.0116	6.8e-06	14735	0.00137239	20.2473
C-C motif chemokine 23 levels	rs1001495	T	C	0.0983	0.9113	2	241647342	0.0215	4.83e-06	13650	0.00152909	20.901
	rs11017721	A	G	0.0971	0.1154	10	132905425	0.0186	1.79e-07	14288	0.00190377	27.2491
	rs113959305	T	C	-0.1397	0.0559	22	51076281	0.0285	9.5e-07	13224	0.00181364	24.0236
	rs116683909	A	G	-0.21	0.0278	3	14445911	0.0426	8.24e-07	14724	0.0016477	24.2974
	rs117639761	A	C	-0.3246	0.9561	17	34195180	0.0413	3.85e-15	14736	0.00417446	61.7644
	rs12103669	A	G	-0.1778	0.0234	17	47298101	0.0402	9.74e-06	14734	0.00132591	19.5593
	rs12204524	C	G	0.1164	0.9291	6	86144743	0.0237	9.04e-07	14727	0.00163525	24.1185
	rs12949647	A	G	-0.0643	0.7287	17	21386459	0.0137	2.69e-06	14288	0.00153936	22.0252
	rs143566774	A	G	0.1738	0.0369	17	34276072	0.0372	2.98e-06	14288	0.00152538	21.8249
	rs146074782	A	G	-0.3061	0.0116	1	203441260	0.0626	1.01e-06	12935	0.00184506	23.9062
	rs17092563	C	G	-0.202	0.9774	10	116653091	0.0445	5.64e-06	14733	0.00139664	20.6027
	rs17735284	A	T	0.0927	0.0922	11	84372512	0.0202	4.45e-06	14725	0.00142817	21.0571
	rs1926742	A	G	0.0574	0.3093	10	18295482	0.0125	4.39e-06	14725	0.00142997	21.0836
	rs2263318	A	G	-0.1027	0.0765	6	31432006	0.0232	9.57e-06	14735	0.00132812	19.5932
	rs2870238	T	C	0.0574	0.4869	4	77373079	0.0114	4.78e-07	14736	0.00171747	25.3487
	rs2905095	T	C	0.0664	0.3078	9	135902793	0.0148	7.24e-06	11337	0.00177233	20.125
	rs376974828	T	C	-0.1724	0.0385	19	11626019	0.039	9.85e-06	10696	0.00182361	19.5373
	rs4317138	T	C	0.0585	0.6736	3	46462144	0.0127	4.1e-06	14288	0.00148282	21.215
	rs438811	T	C	0.0669	0.2405	19	45416741	0.0138	1.25e-06	14720	0.00159402	23.4982
	rs4719850	T	C	-0.0548	0.5907	7	3238978	0.0118	3.42e-06	14726	0.00146244	21.5644
	rs6497967	T	C	-0.0547	0.3198	16	26890471	0.0123	8.7e-06	14729	0.00134094	19.7745
	rs712048	A	C	-0.5147	0.1497	17	34326215	0.0158	1e-200	14723	0.0672313	1061.05
	rs72625914	T	C	-0.2589	0.035	17	33992028	0.0342	3.73e-14	14726	0.0038765	57.2998
	rs73071153	A	G	-0.1497	0.0393	7	17545964	0.0319	2.7e-06	14728	0.00149303	22.0193
	rs74127049	C	G	0.0603	0.608	1	161582200	0.0132	4.92e-06	13422	0.00155237	20.8652
	rs74491711	A	G	0.1273	0.048	3	40054358	0.0278	4.67e-06	14735	0.00142102	20.9656
	rs77083410	C	G	0.224	0.0223	11	115081786	0.0416	7.26e-08	14734	0.00196397	28.9901
	rs77354000	A	G	-0.2064	0.9788	10	34433796	0.0437	2.32e-06	14735	0.00151164	22.3048
	rs79960240	T	G	-0.2384	0.0143	14	94811056	0.0537	9.02e-06	14249	0.00138127	19.7062
	rs80014265	T	C	0.1307	0.0514	9	94180109	0.0289	6.11e-06	14736	0.00138603	20.4502
C-C motif chemokine 25 levels	rs10792444	T	C	-0.0865	0.8838	11	64434151	0.0181	1.76e-06	14732	0.00154789	22.8358
	rs111437511	T	C	0.1437	0.0428	8	10694001	0.0297	1.31e-06	14733	0.00158643	23.4068
	rs111825581	T	C	0.796	0.164	19	8116242	0.0148	1e-200	14288	0.168369	2892.29
	rs11589432	C	G	0.0566	0.4781	1	23748852	0.0119	1.97e-06	14287	0.00158092	22.6192
	rs116534774	T	C	0.3717	0.9916	9	125200862	0.0777	1.72e-06	11139	0.00205024	22.8805
	rs140376515	T	G	0.1929	0.0277	19	8212533	0.0395	1.04e-06	14288	0.00166638	23.8457
	rs143132666	A	C	-0.1934	0.0225	1	160762078	0.0406	1.9e-06	14734	0.0015377	22.6883
	rs145698044	A	C	0.2187	0.9758	19	8128506	0.0417	1.57e-07	14718	0.00186537	27.5021
	rs17683663	T	C	-0.1198	0.0745	8	42081422	0.0226	1.15e-07	14730	0.001904	28.0956
	rs2078037	A	C	0.0662	0.7599	18	2519969	0.0136	1.13e-06	14712	0.00160793	23.6908
	rs485073	A	G	0.3098	0.5286	19	49207255	0.0113	1.77e-165	14735	0.0485343	751.531
	rs62123121	A	G	-0.3409	0.0216	19	8044223	0.0429	1.92e-15	13870	0.004532	63.136
	rs635634	T	C	-0.2482	0.1875	9	136155000	0.0166	1.52e-50	11785	0.0186164	223.519
	rs7137942	A	G	-0.0637	0.6502	12	81177765	0.0133	1.67e-06	12404	0.00184591	22.9354
	rs7296588	A	G	-0.1159	0.4365	12	578100	0.0116	1.66e-23	14725	0.00673382	99.8141
	rs851850	A	G	-0.0777	0.846	6	67085077	0.0163	1.87e-06	14288	0.00158783	22.7199
C-C motif chemokine 28 levels	rs112641086	T	C	-0.1056	0.0895	2	207076122	0.0198	9.64e-08	14731	0.0019272	28.4406
	rs116782490	A	C	0.2298	0.9815	5	84924989	0.0488	2.49e-06	12633	0.00175223	22.1713
	rs11754249	A	G	0.0934	0.1058	6	145107700	0.0205	5.21e-06	11779	0.00175919	20.7545
	rs118111688	A	T	0.1874	0.9776	7	12554637	0.0424	9.88e-06	13374	0.00145852	19.5318
	rs12589600	A	G	0.051	0.5556	14	86936828	0.0114	7.69e-06	14711	0.00135862	20.0111
	rs139902	A	C	0.0684	0.3659	22	38406782	0.0121	1.58e-08	14285	0.00223198	31.9507
	rs140404587	T	G	-0.2617	0.0119	12	106453419	0.0587	8.26e-06	14241	0.00139375	19.8733
	rs141430371	A	G	-0.4948	0.9936	6	29556379	0.112	9.97e-06	6941	0.00280402	19.5118
	rs143400203	T	C	0.1812	0.0244	7	115560778	0.0392	3.79e-06	14722	0.00144926	21.3641
	rs145895468	A	AAAATAAATAAAT	0.1331	0.9152	2	207061115	0.0241	3.34e-08	10407	0.0029223	30.4957
	rs150193318	A	G	0.2249	0.0212	19	31385455	0.0501	7.16e-06	14286	0.00140858	20.1485
	rs1514964	T	C	-0.1263	0.9486	1	64836646	0.0264	1.72e-06	14734	0.00155097	22.8844
	rs17098842	A	G	0.1458	0.9674	1	76835048	0.0321	5.57e-06	14732	0.00139841	20.6275
	rs199965585	CT	C	0.188	0.0278	10	93493436	0.0395	1.94e-06	11336	0.00199432	22.6488
	rs200181753	T	TG	-0.1842	0.9713	2	56625010	0.039	2.32e-06	11339	0.00196346	22.3035
	rs2477954	T	C	-0.058	0.6211	10	90264140	0.012	1.34e-06	14286	0.00163258	23.3578
	rs2631360	A	G	0.0597	0.5481	5	131707429	0.0128	3.1e-06	11780	0.00184324	21.7498
	rs28384995	A	T	-0.0866	0.8668	15	91295829	0.0194	8.05e-06	14286	0.00139289	19.9238
	rs2866626	C	G	-0.0597	0.6079	4	102569209	0.0121	8.06e-07	14285	0.00170121	24.3398
	rs291084	C	G	0.0638	0.5279	1	207095623	0.0111	9.04e-09	14726	0.0022384	33.0321
	rs3064568	C	G	-0.0585	0.5068	21	22059297	0.0131	7.98e-06	11538	0.0017254	19.9386
	rs3823797	A	G	-0.058	0.7423	7	77694740	0.0128	5.86e-06	14732	0.00139178	20.5294
	rs4346241	A	G	0.0907	0.9021	17	8580609	0.0204	8.75e-06	14286	0.00138179	19.7648
	rs4866742	T	C	0.0702	0.4126	5	43405459	0.0122	8.71e-09	12829	0.0025742	33.1045
	rs55843637	C	G	0.0549	0.5287	18	1508223	0.0119	3.96e-06	14286	0.00148763	21.2809
	rs6580980	A	G	-0.0688	0.4015	12	54692061	0.0118	5.53e-09	14285	0.00237411	33.9901
	rs6671688	T	C	0.0534	0.5411	1	154994265	0.0116	4.16e-06	14286	0.00148119	21.1888
	rs71363004	C	G	0.2181	0.9802	18	74179338	0.0466	2.87e-06	11982	0.00182481	21.9012
	rs73000929	A	G	-0.1935	0.0347	11	113953622	0.0355	5.02e-08	14734	0.00201238	29.7061
	rs74855027	T	C	0.1215	0.0639	2	225265371	0.0271	7.35e-06	14286	0.00140505	20.098
	rs76291845	A	G	0.2696	0.9859	2	111889358	0.0542	6.55e-07	14244	0.00173403	24.7389
	rs7661151	T	C	0.0531	0.6323	4	157065076	0.0116	4.7e-06	14730	0.00142054	20.9515
	rs76669782	A	C	-0.2853	0.0176	9	90419900	0.0513	2.68e-08	12933	0.00238579	30.9244
	rs76679915	T	C	0.0624	0.7035	4	125828318	0.0137	5.24e-06	11962	0.0017313	20.7422
	rs77569365	T	G	0.129	0.9561	13	106647340	0.0282	4.77e-06	14734	0.00141822	20.9229
	rs78552613	T	C	-0.1844	0.0271	10	105492625	0.0395	3.04e-06	14734	0.00147695	21.7906
	rs78843608	A	G	-0.1684	0.0376	5	102824347	0.0323	1.85e-07	14725	0.00184257	27.1782
	rs79205279	A	G	0.1063	0.0645	3	124901642	0.024	9.46e-06	13854	0.00141402	19.6147
	rs7958187	A	G	-0.055	0.3872	12	69466941	0.0122	6.54e-06	13420	0.00151215	20.3208
	rs801520	A	C	0.0779	0.1364	7	18702222	0.0171	5.22e-06	14732	0.00140673	20.7503
	rs80328354	A	T	-0.2841	0.9884	12	55670876	0.0599	2.11e-06	14734	0.00152442	22.4921
C-C motif chemokine 4 levels	rs10990301	A	T	0.085	0.8839	9	105528047	0.0186	4.88e-06	14296	0.00145869	20.881
	rs111476793	A	G	0.0869	0.1344	4	53951496	0.019	4.79e-06	12800	0.0016316	20.9153
	rs112315344	T	G	0.2123	0.0284	5	33775793	0.0455	3.07e-06	14255	0.00152492	21.7679
	rs112356872	T	C	-0.2165	0.9805	7	22212109	0.0478	5.92e-06	14743	0.00138954	20.5117
	rs112846979	T	C	-0.188	0.0228	3	190832842	0.0414	5.6e-06	14296	0.00144037	20.6184
	rs113010081	T	C	-0.5767	0.8759	3	46457412	0.0184	1e-200	14296	0.0642966	982.208
	rs1161092	A	G	-0.0635	0.6742	12	67722012	0.0125	3.77e-07	14296	0.0018019	25.8028
	rs116193969	A	T	0.2915	0.0134	2	236974412	0.0617	2.31e-06	14296	0.00155889	22.3175
	rs11619402	A	G	0.0672	0.7907	13	43555687	0.015	7.46e-06	14296	0.00140195	20.0676
	rs116309267	C	G	0.1956	0.0299	3	756117	0.0405	1.37e-06	14723	0.00158177	23.3222
	rs13100427	A	G	0.0533	0.56	3	22458640	0.012	8.93e-06	14296	0.00137809	19.7256
	rs137896358	T	C	0.2797	0.0186	19	18917908	0.0551	3.85e-07	12745	0.00201774	25.764
	rs140505982	T	C	-0.2294	0.0248	3	46459749	0.0415	3.24e-08	13865	0.00219895	30.5512
	rs143922263	A	G	0.2198	0.0203	2	162240222	0.0497	9.75e-06	14296	0.00136626	19.5561
	rs143960014	A	G	0.1953	0.0228	12	52285090	0.0416	2.67e-06	14257	0.00154354	22.0372
	rs148518028	T	C	0.1989	0.0317	2	79469060	0.044	6.17e-06	14296	0.00142735	20.4317
	rs1634503	A	G	-0.0745	0.2416	17	34421139	0.0138	6.72e-08	14295	0.00203463	29.1403
	rs17692864	T	C	0.2321	0.9406	17	34945214	0.0283	2.38e-16	13662	0.00489926	67.2533
	rs17792183	T	C	0.0763	0.8565	6	22899548	0.017	7.18e-06	14296	0.0014071	20.1414
	rs183450854	C	G	0.2133	0.9802	20	50372747	0.0475	7.1e-06	14737	0.00136644	20.1621
	rs200664920	T	TA	0.1906	0.965	11	30476151	0.0364	1.64e-07	11342	0.0024116	27.4136
	rs3860989	A	C	-0.0631	0.6988	9	33460141	0.0142	8.84e-06	11984	0.001645	19.7428
	rs42279	T	C	0.0743	0.1598	5	11317698	0.0162	4.51e-06	14738	0.00142525	21.0324
	rs56131468	A	G	0.0833	0.1323	10	132716137	0.0178	2.87e-06	14296	0.00152957	21.8972
	rs5743614	T	C	0.0728	0.2565	4	38798935	0.0143	3.56e-07	12859	0.00201145	25.9133
	rs6100282	A	G	-0.0715	0.198	20	57507885	0.0159	6.9e-06	12799	0.00157745	20.2185
	rs66822987	T	C	0.0648	0.2289	3	63106417	0.0146	9.06e-06	14296	0.00137604	19.6962
	rs72800563	T	G	-0.1765	0.9693	16	79338459	0.0374	2.37e-06	14741	0.00150856	22.2683
	rs78044056	A	G	-0.2607	0.0138	4	157055604	0.0552	2.33e-06	13809	0.00161265	22.3019
	rs8064426	A	G	-0.4104	0.1459	17	34819750	0.0173	2.11e-124	14295	0.0378764	562.68
	rs9818901	A	T	-0.1185	0.9445	3	152777012	0.0265	7.76e-06	14742	0.00135457	19.9934
Natural killer cell receptor 2B4 levels	rs10903115	A	G	-0.0559	0.4429	1	25261696	0.0122	4.61e-06	14286	0.00146742	20.9915
	rs10992054	T	C	-0.3705	0.9873	9	92856642	0.0763	1.2e-06	12304	0.00191271	23.5753
	rs11020961	A	G	0.0768	0.8167	11	94575608	0.0161	1.84e-06	14287	0.00159015	22.7515
	rs11220506	A	G	-0.0702	0.1876	11	126335329	0.0147	1.79e-06	14729	0.00154595	22.8024
	rs11265488	A	G	-0.0624	0.4675	1	160773957	0.0118	1.24e-07	14287	0.00195351	27.9605
	rs11265493	A	G	0.2122	0.4066	1	160803802	0.0119	3.99e-71	14287	0.0217719	317.933
	rs113798825	T	C	-0.3154	0.9868	1	233431752	0.0695	5.68e-06	11273	0.00182357	20.591
	rs114344979	T	C	0.1066	0.0652	2	49094515	0.024	8.93e-06	14724	0.00133809	19.7257
	rs114758826	A	G	-0.1804	0.0393	4	174530615	0.0337	8.65e-08	14728	0.00194189	28.652
	rs139924614	A	G	0.1618	0.9666	22	17214005	0.0348	3.33e-06	14725	0.00146591	21.6142
	rs140189694	A	T	0.2783	0.9887	5	113042679	0.0621	7.41e-06	12934	0.00155037	20.0806
	rs1434219	T	C	-0.0589	0.4388	2	79554556	0.0123	1.68e-06	14287	0.00160244	22.9277
	rs145111742	T	C	0.3046	0.0304	9	129557272	0.0689	9.83e-06	12304	0.00158594	19.5412
	rs145175118	T	C	0.2308	0.9818	8	92927069	0.052	9.06e-06	14287	0.00137697	19.6972
	rs147033439	A	G	0.2053	0.0249	1	88677329	0.0411	5.88e-07	14731	0.00169094	24.948
	rs148214660	A	G	-0.2705	0.0131	3	112589458	0.0612	9.87e-06	14287	0.00136552	19.5331
	rs149212182	T	C	0.2642	0.0173	20	60283624	0.059	7.54e-06	12321	0.00162484	20.0489
	rs149458216	A	C	-0.2146	0.0182	16	48902293	0.047	4.97e-06	14725	0.00141382	20.8451
	rs149826608	A	G	-0.3587	0.007	7	109234908	0.0807	8.8e-06	13156	0.00149948	19.7538
	rs1574847	C	G	-0.0637	0.2366	4	27611759	0.0139	4.59e-06	14287	0.00146781	20.9985
	rs2554697	A	G	0.0627	0.6347	8	3921805	0.0134	2.88e-06	11782	0.00185481	21.8903
	rs3184504	T	C	0.116	0.4764	12	111884608	0.0128	1.27e-19	11784	0.00692129	82.115
	rs34826779	T	G	0.063	0.248	8	106570964	0.0138	4.99e-06	14287	0.00145663	20.8383
	rs3828139	T	C	0.0744	0.4677	1	44253015	0.0119	4.05e-10	14286	0.00272869	39.0833
	rs4672486	A	G	0.0661	0.4329	2	62495209	0.0117	1.61e-08	14720	0.00216363	31.9133
	rs56272634	T	C	0.0704	0.6994	2	111846068	0.0126	2.31e-08	14729	0.00211501	31.2137
	rs60006581	A	G	0.0905	0.9052	21	38144075	0.0203	8.27e-06	14724	0.00134801	19.8722
	rs61865960	T	C	0.2604	0.9697	10	95662408	0.0584	8.24e-06	11810	0.00168064	19.8785
	rs6928352	A	G	-0.1074	0.0794	6	614064	0.0215	5.87e-07	14731	0.00169108	24.9501
	rs72756898	C	G	0.2056	0.0192	5	64185695	0.0454	5.94e-06	14734	0.00138998	20.5057
	rs72837690	T	C	-0.0776	0.6405	17	7088423	0.0125	5.37e-10	14287	0.00269025	38.5339
	rs73173072	A	T	0.1576	0.9675	3	167513752	0.0353	8.02e-06	14718	0.00135247	19.9298
	rs78142752	T	C	0.2288	0.0184	5	96078542	0.0497	4.15e-06	14734	0.00143633	21.1905
CD40L receptor levels	rs117191103	T	C	0.3553	0.0208	20	44464356	0.0437	4.28e-16	14736	0.00446585	66.095
	rs11755766	T	C	-0.0504	0.5049	6	10178951	0.0112	6.8e-06	14735	0.00137239	20.2473
	rs12152184	A	G	0.1085	0.8849	22	45002809	0.0205	1.21e-07	12402	0.00225362	28.008
	rs12500563	T	G	0.3143	0.9875	4	7304426	0.0687	4.76e-06	10795	0.00193514	20.9264
	rs138897138	A	G	0.109	0.914	2	122731427	0.0216	4.5e-07	14288	0.0017791	25.4615
	rs144949926	A	G	-0.2655	0.9784	3	20921481	0.0591	7.04e-06	14288	0.00141049	20.1787
	rs149900704	A	G	-0.1956	0.0203	8	111799116	0.0442	9.63e-06	14732	0.00132756	19.581
	rs17372980	T	C	-0.0611	0.7421	1	59140291	0.0134	5.12e-06	14288	0.00145301	20.788
	rs187640246	T	C	-0.2717	0.0134	20	30007295	0.0604	6.85e-06	12792	0.00157936	20.2319
	rs1883832	T	C	-0.4519	0.2575	20	44746982	0.0126	1e-200	14736	0.0802821	1286.13
	rs34755276	A	G	0.0587	0.3475	19	57755822	0.0131	7.43e-06	12403	0.00161623	20.0754
	rs35864161	T	G	-0.1269	0.9543	17	66365155	0.0284	7.88e-06	14735	0.00135316	19.9631
	rs3967170	A	G	0.0789	0.1353	3	3773438	0.017	3.46e-06	14721	0.00146111	21.5376
	rs404842	A	G	-0.0599	0.6433	16	84304113	0.0123	1.12e-06	14287	0.00165723	23.7128
	rs4278412	C	G	0.1978	0.0203	1	211450157	0.0413	1.67e-06	14725	0.00155533	22.9347
	rs4664334	T	C	0.0541	0.5003	2	161368905	0.0118	4.55e-06	14288	0.001469	21.017
	rs7250371	T	C	0.0686	0.3648	19	57861085	0.0116	3.34e-09	14722	0.00236993	34.9682
	rs73128569	A	T	-0.1788	0.9406	20	44606446	0.0268	2.53e-11	14288	0.00310558	44.5046
	rs74794857	T	C	0.0707	0.4128	5	22143588	0.0138	3e-07	11760	0.00222692	26.2426
	rs75626299	C	G	0.1458	0.9638	9	29426599	0.0316	3.95e-06	14728	0.00144334	21.2854
	rs7798473	A	C	-0.1041	0.0609	7	108543387	0.0235	9.43e-06	14734	0.00133005	19.6204
	rs8024256	A	G	-0.0562	0.3092	15	26829521	0.0121	3.41e-06	14736	0.0014618	21.5696
	rs9526031	A	C	0.064	0.4882	13	45595067	0.012	9.64e-08	14288	0.00198684	28.4405
	rs9993874	A	G	-0.0582	0.4883	4	55046724	0.0125	3.22e-06	12403	0.00174478	21.6748
T-cell surface glycoprotein CD5 levels	rs11622090	T	C	-0.0588	0.3206	14	93329692	0.0128	4.35e-06	13236	0.00159179	21.0994
	rs117276991	A	G	-0.1261	0.0751	10	6251691	0.0256	8.4e-07	14287	0.0016954	24.2599
	rs117516652	A	G	0.2374	0.9826	13	39003323	0.0476	6.12e-07	14248	0.00174275	24.8706
	rs12416520	A	G	-0.0629	0.7492	10	71211945	0.0132	1.89e-06	14709	0.00154135	22.7036
	rs1259355	A	G	0.0569	0.4361	12	31688535	0.0119	1.74e-06	14287	0.0015977	22.8597
	rs13010492	C	G	-0.0589	0.4754	2	204776176	0.0122	1.38e-06	13421	0.00173369	23.3048
	rs141298297	G	GT	0.1034	0.8877	5	17157345	0.0232	8.32e-06	10894	0.00182006	19.8603
	rs16541	A	G	-0.0679	0.7871	17	37365138	0.015	5.99e-06	14287	0.00143217	20.4878
	rs17345759	A	C	-0.1134	0.9301	7	97499410	0.0245	3.68e-06	14287	0.00149728	21.4207
	rs17769062	T	C	0.1638	0.9589	9	27496604	0.0334	9.38e-07	14287	0.0016806	24.0477
	rs192582121	A	T	-0.4169	0.9916	9	105614669	0.0806	2.31e-07	11438	0.00233361	26.7496
	rs193245191	A	G	-0.3109	0.0109	11	102724025	0.0696	7.93e-06	12290	0.00162094	19.9504
	rs2237450	T	C	0.0623	0.6389	7	50716017	0.0124	5.06e-07	14287	0.0017637	25.239
	rs3104373	T	C	0.0973	0.1469	6	32600375	0.0165	3.7e-09	14735	0.00235442	34.7695
	rs3184504	T	C	0.1427	0.4764	12	111884608	0.0128	7.29e-29	11784	0.0104371	124.267
	rs367364	T	C	-0.0828	0.1538	6	32019946	0.016	2.28e-07	14730	0.0018148	26.777
	rs4073745	A	G	-0.0683	0.7003	5	176733341	0.0131	1.85e-07	14287	0.00189903	27.1793
	rs4893	A	G	0.1471	0.9627	19	48833608	0.0313	2.61e-06	14735	0.0014967	22.084
	rs4939490	C	G	0.1083	0.6328	11	60793651	0.012	1.8e-19	14735	0.00549731	81.4396
	rs60562286	A	T	-0.1681	0.0327	10	114454187	0.0352	1.79e-06	14726	0.0015463	22.803
	rs61747728	T	C	0.1841	0.0399	1	179526214	0.0313	4.06e-09	14287	0.00241561	34.5906
	rs61768480	A	G	0.0695	0.2776	1	1103150	0.0147	2.27e-06	13670	0.00163251	22.3497
	rs6488973	A	G	-0.0613	0.2804	12	125487245	0.0135	5.61e-06	14722	0.00139855	20.6155
	rs674379	C	G	0.1193	0.6395	11	60922561	0.0126	2.85e-21	12835	0.00693619	89.6339
	rs7012814	A	G	-0.0533	0.4819	8	9173358	0.0119	7.5e-06	14287	0.0014022	20.0586
	rs7242462	A	G	-0.1199	0.8853	18	45545720	0.0187	1.44e-10	14287	0.00286924	41.105
	rs7295476	A	T	-0.118	0.0501	12	74680262	0.0265	8.47e-06	14735	0.00134381	19.825
	rs7298384	A	G	-0.1418	0.9625	12	129141888	0.032	9.37e-06	14718	0.00133237	19.6333
	rs74796205	A	G	0.2987	0.9884	8	67386869	0.0657	5.46e-06	13800	0.00149558	20.667
	rs78808574	A	G	-0.118	0.9449	11	127558155	0.0265	8.47e-06	14287	0.00138589	19.8249
T-cell surface glycoprotein CD6 isoform levels	rs11230555	A	C	-0.6032	0.2215	11	60763134	0.0134	1e-200	14287	0.124214	2026.06
	rs1483572	A	C	0.0602	0.3374	8	79635243	0.0124	1.2e-06	14287	0.001647	23.5662
	rs559282	A	C	0.1649	0.965	11	60725886	0.0338	1.07e-06	14735	0.00161271	23.7985
	rs58960269	T	TA	-0.0724	0.7294	9	33165305	0.0152	1.91e-06	10894	0.00207826	22.6835
	rs653178	T	C	-0.1085	0.5224	12	112007756	0.0131	1.21e-16	11784	0.00578766	68.5872
	rs72969761	A	T	-0.1796	0.97	2	227938476	0.0376	1.78e-06	14710	0.00154864	22.8128
	rs80197455	A	T	-0.1548	0.0931	11	60588500	0.0201	1.34e-14	14733	0.00400972	59.3049
	rs9691968	A	C	0.0646	0.2505	7	153635380	0.0134	1.43e-06	14735	0.00157478	23.2379
CUB domain-containing protein 1 levels	rs10044847	C	G	-0.0781	0.8283	5	2103391	0.0156	5.55e-07	14719	0.00169995	25.0607
	rs10465082	T	C	-0.0504	0.5023	9	35993938	0.0112	6.8e-06	14733	0.00137258	20.2473
	rs10964983	C	G	-0.0616	0.5862	9	21413803	0.0114	6.53e-08	14724	0.00197909	29.1939
	rs111476793	A	G	0.0895	0.1339	4	53951496	0.0182	8.76e-07	12790	0.00188718	24.1788
	rs111984955	C	G	0.2058	0.9817	12	15991375	0.0461	8.04e-06	14725	0.00135159	19.9264
	rs115009171	A	G	0.4223	0.0078	6	622484	0.0932	5.87e-06	10300	0.00198934	20.527
	rs118116993	A	T	0.0957	0.0969	6	162326838	0.0197	1.19e-06	14286	0.00164916	23.5956
	rs11864674	A	C	0.2029	0.0186	16	66391749	0.0458	9.42e-06	14246	0.00137576	19.6233
	rs12290068	A	G	0.1221	0.3187	11	126261564	0.0122	1.4e-23	14726	0.00675589	100.15
	rs12928188	A	T	-0.0658	0.2312	16	79183747	0.0134	9.09e-07	14715	0.00163595	24.1092
	rs1463919	A	C	0.0507	0.4982	8	91776995	0.0113	7.23e-06	14285	0.00140724	20.1279
	rs146583535	A	G	0.4557	0.0265	20	18761853	0.0968	2.51e-06	8372	0.00264016	22.1566
	rs17078000	A	G	0.0609	0.7179	13	84915900	0.0128	1.96e-06	14286	0.00158204	22.6336
	rs17607930	A	G	0.1654	0.9669	12	60829749	0.037	7.81e-06	14286	0.00139685	19.9805
	rs184033839	A	C	-0.2509	0.0133	7	89952215	0.0514	1.05e-06	14246	0.00166977	23.824
	rs191929998	A	G	-0.1938	0.9581	22	31852311	0.0409	2.15e-06	9844	0.00227562	22.4477
	rs2276862	C	G	0.303	0.8212	3	45187785	0.0146	1.14e-95	14730	0.0284093	430.646
	rs2742145	A	G	0.2325	0.0213	21	37270018	0.051	5.14e-06	11538	0.00179802	20.7793
	rs28535751	T	C	-0.0541	0.6294	14	59010649	0.0118	4.55e-06	14733	0.00142469	21.017
	rs2990246	C	G	-0.0566	0.4028	1	155197602	0.012	2.4e-06	14286	0.00155483	22.2438
	rs34027772	T	C	0.0757	0.2607	3	43423959	0.0143	1.2e-07	12403	0.00225431	28.0188
	rs35176543	T	G	0.0894	0.0924	11	17556914	0.0201	8.68e-06	14286	0.00138284	19.7798
	rs35478654	T	C	-0.148	0.0367	3	58453757	0.0312	2.1e-06	14725	0.00152579	22.4986
	rs4804148	T	C	-0.0619	0.7187	19	11270867	0.0125	7.35e-07	14734	0.00166157	24.519
	rs5010503	A	T	-0.1578	0.0675	1	19875930	0.0352	7.36e-06	12404	0.00161757	20.0936
	rs59752567	T	G	-0.0923	0.0938	15	58791416	0.0204	6.05e-06	14730	0.00138783	20.4684
	rs59872649	A	G	-0.1093	0.0652	2	148430383	0.0232	2.46e-06	14734	0.00150415	22.1925
	rs61782461	T	C	-0.2176	0.9829	1	101804329	0.0471	3.84e-06	14286	0.00149182	21.341
	rs6452820	A	G	-0.0738	0.8367	5	72411335	0.0159	3.46e-06	14286	0.00150575	21.5406
	rs672806	A	G	0.0816	0.4097	11	126188405	0.0116	2e-12	14286	0.00345185	49.477
	rs6991332	T	C	-0.0579	0.6455	8	61937553	0.0119	1.14e-06	14286	0.00165437	23.6702
	rs74811341	T	C	-0.1323	0.0513	17	38720826	0.0277	1.79e-06	14734	0.00154585	22.8087
	rs7506429	A	C	0.0737	0.7965	18	19991319	0.0144	3.09e-07	14286	0.00183022	26.1908
	rs75892552	T	G	-0.1259	0.0544	17	36021431	0.0279	6.41e-06	14286	0.00142336	20.3602
	rs7618923	T	C	-0.1738	0.1811	3	45130725	0.0151	1.18e-30	14286	0.00918811	132.46
	rs9272226	T	C	-0.0933	0.6505	6	32602396	0.0118	2.64e-15	14733	0.00422541	62.5087
Macrophage colony-stimulating factor 1 levels	rs10042665	C	G	0.0583	0.3043	5	78775099	0.0122	1.76e-06	14727	0.00154821	22.8328
	rs115370595	A	G	-0.2277	0.9815	2	140484970	0.0496	4.42e-06	13799	0.00152494	21.0717
	rs116039112	A	G	0.2238	0.016	4	154438727	0.0504	8.98e-06	14286	0.00137832	19.7151
	rs116443177	T	C	0.0827	0.1595	2	27764122	0.0173	1.75e-06	12403	0.00183905	22.848
	rs11685487	T	C	0.0944	0.1197	2	8775320	0.0196	1.46e-06	14286	0.00162113	23.1938
	rs117591817	C	G	-0.1989	0.0348	19	58875573	0.0435	4.82e-06	14286	0.00146132	20.904
	rs11806838	T	C	0.0674	0.185	1	190519358	0.0152	9.24e-06	14286	0.00137444	19.6595
	rs12549430	A	G	-0.061	0.738	8	80715263	0.0135	6.23e-06	14286	0.00142712	20.4142
	rs142421172	A	G	0.1439	0.044	1	179682087	0.031	3.45e-06	12840	0.00167535	21.5442
	rs142902162	T	C	0.3234	0.0106	13	75660663	0.0723	7.71e-06	12898	0.00154884	20.0049
	rs1605333	C	G	-0.0601	0.6484	12	58388232	0.0124	1.25e-06	13237	0.00177152	23.4877
	rs17610659	T	C	0.1684	0.4821	1	110503296	0.0118	3.31e-46	14286	0.014056	203.638
	rs17638424	A	T	0.1034	0.9329	18	3048453	0.023	6.94e-06	14715	0.0013716	20.2081
	rs17734417	T	C	-0.1225	0.9466	14	58461604	0.0265	3.79e-06	14723	0.00144929	21.3659
	rs188348611	A	T	0.1847	0.9719	3	47563522	0.0412	7.36e-06	12354	0.00162415	20.0941
	rs28673875	A	T	-0.2096	0.9801	15	45690795	0.046	5.2e-06	14236	0.00145628	20.759
	rs34674345	T	C	-0.2243	0.9814	15	63787216	0.0503	8.22e-06	14286	0.00138998	19.8821
	rs3934571	T	C	-0.0802	0.1143	5	174229899	0.018	8.37e-06	14732	0.00134573	19.8493
	rs7227917	A	G	-0.0872	0.8823	18	45546185	0.0185	2.43e-06	14286	0.00155276	22.2141
	rs72783071	T	C	-0.199	0.0231	16	60437963	0.0414	1.53e-06	14247	0.00161912	23.1017
	rs72997796	C	G	0.0888	0.1075	3	1456080	0.0192	3.75e-06	14286	0.00149508	21.3876
	rs74849049	T	G	-0.0914	0.8992	3	171430935	0.02	4.88e-06	14286	0.00145978	20.882
	rs75305583	T	C	-0.1493	0.0382	4	183461339	0.0329	5.68e-06	14286	0.00143943	20.5905
	rs7538029	A	C	0.0775	0.2211	1	110474695	0.0165	2.64e-06	11335	0.00194254	22.0576
	rs75869070	A	G	0.1151	0.936	14	78693608	0.0239	1.47e-06	14715	0.00157366	23.1897
	rs76421506	A	G	0.0778	0.853	3	115295680	0.0168	3.64e-06	14286	0.00149892	21.4427
	rs7825914	A	G	0.054	0.3028	8	19590012	0.0122	9.59e-06	14732	0.00132809	19.5888
	rs846654	T	C	-0.0519	0.5786	2	10646611	0.0114	5.3e-06	14707	0.00140731	20.7236
Cystatin D levels	rs10479093	A	G	-0.0565	0.587	5	134508559	0.0116	1.11e-06	14712	0.00160994	23.7204
	rs11054089	T	G	0.1707	0.7422	12	11116082	0.0133	1.05e-37	14288	0.0113976	164.704
	rs11696133	T	C	-0.6554	0.8166	20	23810508	0.0149	1e-200	14288	0.119265	1934.55
	rs141192864	T	C	0.1016	0.0812	12	31381343	0.0213	1.84e-06	14728	0.00154246	22.7494
	rs1509659	A	G	-0.0671	0.6342	11	34865133	0.0118	1.3e-08	14732	0.00219012	32.3312
	rs34074361	A	G	0.0814	0.1953	20	23464311	0.0145	1.98e-08	14736	0.00213405	31.5104
	rs35106244	T	C	0.0831	0.4156	19	49203829	0.0123	1.42e-11	14288	0.00318446	45.6385
	rs470841	T	C	0.0568	0.6369	18	24286681	0.0119	1.81e-06	14736	0.00154366	22.7795
	rs4815261	A	G	-0.0986	0.7668	20	23952699	0.014	1.88e-12	14288	0.00345956	49.5949
	rs4950836	A	G	0.0585	0.6022	1	202192624	0.012	1.09e-06	14288	0.00166057	23.7623
	rs60586299	T	C	-0.0654	0.3077	18	3479423	0.0134	1.06e-06	14288	0.00166437	23.8169
	rs60746501	T	C	-0.0783	0.2362	20	24695916	0.0137	1.09e-08	14288	0.00228097	32.6604
	rs72748935	T	C	0.0772	0.4618	15	63639416	0.0114	1.27e-11	14722	0.00310533	45.8528
	rs7275493	T	C	-0.0572	0.6243	21	18049996	0.0119	1.53e-06	14727	0.0015664	23.1014
	rs72980022	A	G	0.0607	0.2813	2	233853187	0.0126	1.45e-06	14721	0.00157404	23.2048
	rs77415137	A	G	-0.2494	0.9789	20	24084648	0.0438	1.24e-08	14736	0.00219538	32.418
	rs7943316	A	T	-0.0639	0.345	11	34460472	0.012	1.01e-07	14731	0.0019212	28.3518
Fractalkine levels	rs10778675	A	C	0.0792	0.1687	12	79905558	0.0158	5.37e-07	14295	0.00175465	25.1232
	rs111472651	C	G	-0.1191	0.9355	2	44117788	0.0248	1.57e-06	14728	0.0015635	23.0601
	rs114359340	A	G	-0.1881	0.9747	1	6532317	0.0405	3.41e-06	13651	0.00157767	21.5677
	rs11682107	A	G	-0.0675	0.5568	2	113835522	0.0126	8.45e-08	12412	0.00230686	28.6944
	rs117698194	A	G	-0.1996	0.0224	15	85657494	0.0432	3.83e-06	13859	0.00153799	21.3447
	rs12331618	A	G	-0.0582	0.4914	4	187139939	0.0114	3.3e-07	14729	0.00176642	26.0602
	rs13167439	T	C	-0.0903	0.89	5	120396066	0.0193	2.89e-06	14295	0.00152902	21.8877
	rs16904321	A	G	-0.0867	0.8632	8	131635787	0.0193	7.05e-06	14295	0.0014097	20.1773
	rs1976172	C	G	-0.0569	0.3525	3	1260482	0.012	2.12e-06	14732	0.00152384	22.4804
	rs2442752	T	C	-0.0589	0.6177	6	31351764	0.0117	4.8e-07	14743	0.00171604	25.3396
	rs2731674	T	G	-0.0681	0.274	5	176839890	0.0128	1.04e-07	14740	0.00191665	28.3019
	rs2736723	A	T	0.0597	0.4243	7	30524015	0.012	6.52e-07	14295	0.00172843	24.7472
	rs35026817	T	G	0.0633	0.3327	3	70136592	0.0122	2.12e-07	14740	0.00182305	26.9171
	rs36067349	T	C	0.0666	0.8038	15	23001299	0.015	9e-06	14294	0.00137725	19.7108
	rs3732378	A	G	0.0941	0.1671	3	39307162	0.0154	9.94e-10	14740	0.00252663	37.3318
	rs55896747	T	C	0.1129	0.9372	16	57508595	0.0244	3.71e-06	14734	0.00145097	21.4067
	rs56397903	A	G	0.1968	0.9744	8	26741279	0.0424	3.46e-06	14743	0.00145914	21.5407
	rs56675723	T	C	0.0666	0.7791	11	120941125	0.0149	7.83e-06	12412	0.00160707	19.9759
	rs635634	T	C	-0.1145	0.1884	9	136155000	0.0166	5.29e-12	11792	0.00401845	47.5687
	rs671623	C	G	0.2041	0.424	16	57412802	0.0118	4.99e-67	14295	0.0204995	299.131
	rs6937696	T	C	-0.0811	0.651	6	32418018	0.012	1.4e-11	14742	0.00308873	45.6689
	rs712137	A	C	0.0563	0.6601	12	41381284	0.012	2.71e-06	14737	0.00149141	22.0087
	rs71451021	A	C	-0.165	0.9728	2	19059082	0.0362	5.16e-06	14740	0.00140748	20.7726
	rs72704449	T	C	-0.1358	0.9547	1	179473273	0.0298	5.19e-06	14295	0.00145062	20.7638
	rs72985859	T	C	0.1351	0.0806	2	232254374	0.0292	3.72e-06	8297	0.00257339	21.4013
	rs73007244	T	C	0.0813	0.1321	18	59374764	0.0179	5.57e-06	14295	0.001441	20.626
	rs73137770	C	G	0.2442	0.9812	20	52569781	0.0529	3.91e-06	13808	0.00154092	21.3067
	rs77819349	C	G	0.1196	0.9371	9	81886673	0.0263	5.43e-06	14295	0.00144457	20.6771
	rs77915710	A	G	-0.1436	0.0402	1	172099857	0.0304	2.32e-06	14742	0.00151129	22.3102
	rs78751841	A	G	-0.1935	0.9764	16	57183274	0.0433	7.87e-06	14723	0.00135457	19.9677
	rs8052631	A	G	-0.1511	0.9463	16	57167230	0.027	2.19e-08	14295	0.00218608	31.3142
	rs9981489	T	C	0.1127	0.0652	21	25498266	0.0254	9.12e-06	14295	0.0013753	19.6843
C-X-C motif chemokine 1 levels	rs10508556	T	C	0.0518	0.4633	10	18285342	0.0116	7.99e-06	14735	0.00135147	19.9381
	rs10734292	A	G	0.123	0.067	11	20486401	0.0267	4.09e-06	11776	0.0017989	21.2185
	rs118090102	T	G	-0.2573	0.0166	12	28799395	0.0582	9.83e-06	12935	0.00150873	19.5419
	rs11880837	A	G	0.0583	0.3161	19	14808453	0.0127	4.42e-06	14288	0.00147271	21.0702
	rs1366946	T	C	-0.3134	0.7638	4	74738469	0.0134	5.65e-121	14730	0.0358055	546.927
	rs141276323	C	G	0.1982	0.0196	12	90180208	0.0444	8.05e-06	14728	0.00135117	19.9243
	rs144620567	T	C	0.1891	0.9761	7	115483444	0.0426	9.04e-06	14730	0.00133592	19.7018
	rs144747179	T	C	0.2626	0.0157	5	159394723	0.0582	6.42e-06	12591	0.00161429	20.3552
	rs146204850	T	C	0.2706	0.0138	10	13896867	0.0601	6.72e-06	13801	0.00146676	20.2695
	rs147772671	T	TA	0.195	0.9688	4	13514885	0.0437	8.11e-06	11328	0.00175465	19.9081
	rs150441545	A	C	-0.0719	0.8268	14	35091527	0.0158	5.35e-06	14288	0.00144725	20.7054
	rs2122155	A	G	-0.0538	0.5637	4	59689961	0.0117	4.26e-06	14717	0.00143466	21.1414
	rs2280441	A	G	-0.1443	0.0405	15	81240669	0.0312	3.75e-06	14735	0.00144958	21.3877
	rs2835916	C	G	-0.0564	0.3876	21	39102421	0.012	2.6e-06	14735	0.00149691	22.087
	rs374636704	T	G	0.3935	0.009	5	177372616	0.0869	5.95e-06	8911	0.00229575	20.4999
	rs4474574	T	C	-0.365	0.0146	13	37854253	0.0779	2.79e-06	9555	0.00229236	21.9493
	rs6700633	T	C	-0.1886	0.9791	1	211439817	0.042	7.11e-06	14726	0.00136743	20.1616
	rs67797811	C	G	0.0822	0.1691	9	4396102	0.0179	4.39e-06	14288	0.00147376	21.0852
	rs6807587	A	G	0.0577	0.2947	3	45270029	0.0128	6.55e-06	14733	0.00137734	20.3176
	rs74377501	G	GATCAGAAA	0.1456	0.9231	4	74527375	0.0265	3.92e-08	10894	0.00276339	30.1822
	rs75883619	T	C	-0.2241	0.9769	1	191712620	0.0502	8.04e-06	14736	0.00135055	19.9259
	rs7700661	A	G	0.0556	0.3196	5	122405522	0.0124	7.33e-06	14719	0.00136407	20.1024
	rs8136931	A	G	-0.1533	0.0337	22	33031339	0.0344	8.33e-06	14736	0.00134587	19.8568
	rs937341	T	G	0.066	0.7719	12	125093430	0.0146	6.17e-06	14288	0.0014282	20.4325
C-X-C motif chemokine 10 levels	rs10481754	T	C	-0.0548	0.4567	9	84196490	0.0119	4.12e-06	14296	0.00148118	21.2034
	rs1077965	A	G	-0.0546	0.5648	15	80065337	0.0118	3.71e-06	14731	0.0014513	21.4073
	rs112202639	A	G	-0.1609	0.9671	1	44566391	0.0336	1.68e-06	14744	0.0015529	22.9284
	rs115140093	T	C	-0.5186	0.9732	4	76910673	0.042	5.02e-35	14744	0.0102349	152.443
	rs11645285	C	G	-0.1096	0.9073	16	5063233	0.0242	5.93e-06	11345	0.00180468	20.5076
	rs117298099	A	G	0.1456	0.0363	6	152726625	0.0325	7.46e-06	14725	0.00136116	20.0677
	rs11825923	T	C	0.1921	0.0237	11	116006514	0.0421	5.04e-06	14247	0.00145926	20.8175
	rs12155428	T	C	-0.1765	0.0284	7	3425301	0.0375	2.52e-06	14733	0.00150135	22.1497
	rs12174864	A	G	-0.0582	0.6254	6	88557407	0.0121	1.51e-06	14295	0.0016158	23.1321
	rs12476448	T	C	0.0536	0.4864	2	14400474	0.0115	3.15e-06	14737	0.00147192	21.7208
	rs12629593	T	G	-0.0879	0.1209	3	54104178	0.0182	1.37e-06	14744	0.00157955	23.3226
	rs12646113	T	C	0.0977	0.246	4	77175245	0.0136	6.78e-13	14743	0.00348825	51.6003
	rs143796249	C	G	-0.2858	0.012	9	4150061	0.062	4.03e-06	14296	0.00148416	21.2462
	rs144219691	A	AC	0.0645	0.6875	17	33794704	0.0145	8.66e-06	10894	0.00181304	19.7835
	rs150519056	T	C	-0.1841	0.9688	22	50774821	0.0376	9.77e-07	13661	0.00175181	23.97
	rs1563171	A	G	0.0592	0.7042	2	3891773	0.0127	3.14e-06	14740	0.00147197	21.7259
	rs2164693	A	G	-0.1736	0.9625	2	139887164	0.0393	9.99e-06	14296	0.00136304	19.5098
	rs2349689	A	G	-0.0789	0.2555	8	62003730	0.0164	1.5e-06	14296	0.0016164	23.1422
	rs2523495	T	C	0.1095	0.1048	6	31377978	0.0196	2.31e-08	14743	0.00211257	31.2074
	rs3184504	T	C	0.1138	0.4756	12	111884608	0.0131	3.72e-18	11793	0.00635839	75.4516
	rs3846056	A	G	-0.0559	0.3248	3	134227292	0.0124	6.54e-06	14296	0.00141954	20.3198
	rs4367871	T	C	-0.0567	0.5587	10	1845059	0.0119	1.89e-06	14296	0.00158551	22.6992
	rs4804148	T	C	-0.0629	0.7227	19	11270867	0.013	1.31e-06	14744	0.0015853	23.4075
	rs55732300	A	G	0.1175	0.929	11	73731422	0.025	2.6e-06	14730	0.00149741	22.087
	rs59465157	A	G	0.1295	0.0442	5	115740808	0.0287	6.42e-06	14744	0.00137899	20.3571
	rs61811733	C	G	-0.1436	0.9616	1	181143447	0.0324	9.33e-06	14738	0.00133107	19.6408
	rs62208309	T	C	-0.1371	0.0542	20	51942555	0.0309	9.13e-06	14296	0.00137514	19.6833
	rs72651343	T	C	-0.6096	0.9892	4	76808216	0.0619	6.98e-23	14257	0.00675672	96.9723
	rs72682331	A	G	0.1089	0.0979	4	112904535	0.0209	1.88e-07	14731	0.00183963	27.1459
	rs741344	A	G	-0.06	0.7036	12	68597086	0.013	3.92e-06	14296	0.00148783	21.2988
	rs74956615	A	T	-0.1358	0.0495	19	10427721	0.0294	3.86e-06	13671	0.00155821	21.3325
	rs76484468	T	C	-0.2168	0.9792	2	227559824	0.0482	6.86e-06	14744	0.00137029	20.2286
	rs820963	C	G	-0.0539	0.3617	2	57744868	0.0122	9.96e-06	14732	0.00132319	19.5164
C-X-C motif chemokine 11 levels	rs10733789	T	C	-0.0815	0.6875	10	64948684	0.0127	1.39e-10	14287	0.0028742	41.1763
	rs10876335	C	G	0.0607	0.3069	12	53150540	0.0133	5.02e-06	13240	0.00157074	20.8261
	rs10898158	A	G	0.0609	0.6028	11	83554112	0.0121	4.83e-07	14288	0.0017698	25.3281
	rs111787182	A	C	-0.1445	0.951	7	157911633	0.0314	4.19e-06	13224	0.00159889	21.1744
	rs112884138	T	C	-0.0976	0.0892	4	134362360	0.0209	3.01e-06	14728	0.0014785	21.8046
	rs114013730	A	G	0.3893	0.9892	2	112444622	0.0853	5.02e-06	11961	0.00173839	20.8256
	rs115344667	T	C	-0.1344	0.9568	2	78400313	0.0302	8.57e-06	14736	0.00134221	19.8028
	rs116470923	T	C	-0.1975	0.0216	4	77374393	0.0427	3.74e-06	14736	0.00144967	21.3904
	rs12433317	A	G	0.0571	0.4282	14	50775476	0.012	1.95e-06	14288	0.00158216	22.6386
	rs12998222	T	C	0.2339	0.9855	2	153497193	0.0528	9.43e-06	13801	0.00141992	19.6214
	rs144908342	A	G	-0.1763	0.0292	17	71105507	0.0394	7.65e-06	14727	0.00135771	20.0195
	rs146418170	G	GTGCT	0.1109	0.9117	13	46456497	0.0245	6e-06	10894	0.00187727	20.4857
	rs147096628	A	C	-0.239	0.0224	16	55366068	0.0529	6.24e-06	12935	0.00157555	20.4088
	rs148828177	T	C	-0.1509	0.0385	2	240244812	0.034	9.07e-06	14732	0.0013353	19.6953
	rs17466177	T	C	-0.1822	0.9741	1	222852472	0.0409	8.4e-06	14723	0.00134607	19.8423
	rs17824652	T	C	0.1168	0.9406	20	41987913	0.0258	5.98e-06	14288	0.00143236	20.4921
	rs185516256	T	C	0.1566	0.9575	1	51541675	0.0349	7.22e-06	14288	0.00140718	20.1313
	rs2013836	A	C	0.1383	0.0402	1	181142796	0.0309	7.62e-06	14732	0.00135792	20.0294
	rs2245786	A	G	-0.0599	0.6525	20	4795382	0.0131	4.82e-06	14721	0.00141826	20.9051
	rs2678131	T	C	-0.1497	0.0348	12	43091649	0.033	5.72e-06	14720	0.00139605	20.5758
	rs2894233	A	G	-0.2236	0.9724	6	32011678	0.047	1.96e-06	11917	0.00189564	22.6295
	rs3184504	T	C	0.1236	0.4764	12	111884608	0.0132	7.7e-21	11785	0.00738483	87.6628
	rs374784992	A	G	0.1349	0.9402	4	119585039	0.0297	5.57e-06	11760	0.00175123	20.6271
	rs4748380	T	C	0.0901	0.1188	10	17590681	0.019	2.12e-06	14732	0.00152412	22.4845
	rs59148364	A	G	0.1821	0.0278	4	77130802	0.0378	1.45e-06	14721	0.00157404	23.2048
	rs60141220	A	G	-0.0777	0.1703	1	26395741	0.0165	2.49e-06	13221	0.00167449	22.1722
	rs62291421	C	G	0.2674	0.9763	3	188015332	0.0518	2.44e-07	12305	0.00216094	26.6436
	rs6827617	A	G	-0.1724	0.6041	4	76916146	0.0118	2.42e-48	14718	0.0142958	213.428
	rs7009937	T	C	0.1175	0.9321	8	96176796	0.025	2.6e-06	14288	0.00154367	22.0869
	rs7222922	T	C	-0.0882	0.1205	17	34335694	0.0182	1.26e-06	14726	0.00159227	23.482
	rs72747175	A	G	0.1535	0.9608	5	18009856	0.0326	2.49e-06	14730	0.00150288	22.1678
	rs72925566	A	G	-0.0973	0.1651	6	89498971	0.0185	1.44e-07	11337	0.00243403	27.657
	rs7475335	A	C	-0.0646	0.3172	10	104343428	0.0124	1.89e-07	14735	0.00183854	27.1371
	rs75612655	T	C	0.5352	0.0084	7	101594247	0.0705	3.16e-14	12935	0.00443565	57.6218
	rs7750544	T	C	-0.0773	0.165	6	154177484	0.0164	2.44e-06	13644	0.00162563	22.213
	rs77516076	C	G	0.1915	0.0233	10	50895131	0.0432	9.3e-06	14730	0.00133226	19.6477
	rs78632565	T	C	0.1082	0.9152	8	70982905	0.0214	4.28e-07	14722	0.00173343	25.5604
	rs79378014	A	T	-0.1549	0.0325	3	114380762	0.0341	5.56e-06	14734	0.00139851	20.6317
C-X-C motif chemokine 5 levels	rs10403201	A	G	-0.0601	0.2925	19	14764810	0.0127	2.22e-06	14730	0.00151803	22.3915
	rs10821552	A	C	-0.1132	0.3353	9	136939992	0.0156	3.97e-13	9841	0.00532215	52.6448
	rs11734099	A	G	0.0769	0.1845	4	6891435	0.0153	5e-07	14731	0.00171196	25.2587
	rs11779495	A	G	0.1153	0.0709	8	81858024	0.0253	5.18e-06	14288	0.00145149	20.7662
	rs141437550	T	TA	-0.107	0.9061	3	124310529	0.0229	2.98e-06	11330	0.00192323	21.8283
	rs146553494	A	G	0.1844	0.0265	3	183850210	0.0377	1e-06	14733	0.00162122	23.921
	rs2004100	T	C	0.0675	0.2492	8	144554731	0.0147	4.39e-06	13224	0.00159191	21.0818
	rs2647400	C	G	0.0631	0.2784	6	76351999	0.013	1.21e-06	14734	0.00159646	23.5566
	rs28750249	T	G	-0.118	0.945	4	23807061	0.0266	9.16e-06	14735	0.00133374	19.6762
	rs3183927	A	G	-0.0619	0.6436	9	100684757	0.0121	3.13e-07	14725	0.00177412	26.1669
	rs425535	T	C	0.5063	0.1127	4	74863997	0.0181	3.52e-172	14731	0.0504371	782.348
	rs4279906	T	C	0.2082	0.0209	1	211477063	0.042	7.15e-07	14717	0.00166694	24.5699
	rs59312158	A	G	-0.19	0.0309	16	88582345	0.0385	8.01e-07	13672	0.0017782	24.3513
	rs6993770	A	T	-0.1058	0.7312	8	106581528	0.0135	4.61e-15	14288	0.00428025	61.4106
	rs7090111	C	G	-0.1734	0.5834	10	65077994	0.0117	1.08e-49	14735	0.0146876	219.618
	rs7197943	A	C	0.0552	0.6522	16	64226202	0.0123	7.2e-06	14719	0.00136646	20.1377
	rs7636889	A	G	-0.0768	0.7593	3	56874033	0.0137	2.07e-08	14733	0.00212846	31.4212
	rs7781261	A	G	-0.0675	0.8155	7	111992684	0.0151	7.81e-06	14728	0.00135494	19.98
	rs79649467	T	G	-0.1721	0.0605	4	74880852	0.0276	4.5e-10	14288	0.00271389	38.8761
	rs916776	T	G	0.0546	0.3883	16	26812516	0.0122	7.63e-06	14287	0.00139996	20.0265
	rs9429422	T	C	0.0601	0.2633	1	112467126	0.0135	8.51e-06	14288	0.00138519	19.8162
C-X-C motif chemokine 6 levels	rs12075	A	G	0.0816	0.5554	1	159175354	0.0115	1.29e-12	14741	0.0034039	50.3414
	rs13148728	T	C	-0.4178	0.5539	4	74711126	0.0118	1e-200	14296	0.0806218	1253.46
	rs182381042	A	G	-0.3831	0.0074	8	93838957	0.0799	1.63e-06	12935	0.00177416	22.986
	rs597808	A	G	0.0655	0.4781	12	111973358	0.0135	1.22e-06	11344	0.00207085	23.5363
	rs74361503	T	C	-0.2873	0.0558	4	74667328	0.027	1.93e-26	14739	0.00762346	113.21
C-X-C motif chemokine 9 levels	rs10008912	A	G	0.0586	0.5255	4	7148069	0.0131	7.7e-06	14287	0.00139863	20.0075
	rs11059314	T	C	-0.0559	0.6535	12	128159229	0.0124	6.54e-06	14287	0.00142044	20.3198
	rs11130569	A	G	-0.051	0.4547	3	57075894	0.0114	7.69e-06	14727	0.00135715	20.0111
	rs113504136	T	G	-0.1494	0.0325	10	13400390	0.0338	9.86e-06	14723	0.00132524	19.5348
	rs114033894	T	G	-0.2245	0.981	2	86977227	0.0488	4.22e-06	14287	0.00147914	21.1608
	rs118106660	A	G	0.259	0.0138	14	54798313	0.0573	6.18e-06	13800	0.00147832	20.4281
	rs12191307	A	G	-0.1452	0.098	6	161256529	0.0197	1.7e-13	14287	0.00378801	54.3175
	rs142119726	T	C	0.2705	0.9851	7	48859798	0.0551	9.14e-07	13800	0.00174339	24.0973
	rs145607633	T	C	0.0728	0.1625	5	19287867	0.0154	2.28e-06	14287	0.00156171	22.344
	rs1758695	T	G	0.0511	0.5681	9	94165889	0.0115	8.85e-06	14732	0.00133845	19.7418
	rs182152471	T	C	0.1861	0.028	16	1803589	0.0385	1.34e-06	13667	0.0017067	23.3619
	rs192119373	T	G	0.6177	0.0057	1	3823464	0.1287	1.59e-06	8829	0.00260229	23.0303
	rs2535260	C	G	0.0642	0.8128	6	29628883	0.0144	8.26e-06	14735	0.00134713	19.874
	rs3184504	T	C	0.1008	0.4744	12	111884608	0.013	8.92e-15	11784	0.00507612	60.1119
	rs34965575	A	AG	-0.0784	0.1671	6	3254080	0.0175	7.46e-06	11334	0.00176768	20.0669
	rs35435997	A	G	0.0915	0.1125	2	242665455	0.02	4.76e-06	12791	0.00163368	20.9274
	rs368022534	A	G	0.1686	0.9563	11	102612924	0.0371	5.51e-06	9256	0.00222626	20.6478
	rs4241577	A	C	-0.1419	0.2629	4	76930776	0.0128	1.47e-28	14724	0.00827769	122.881
	rs4888966	C	G	-0.157	0.9683	16	79431853	0.0343	4.71e-06	14287	0.00146431	20.9484
	rs58524610	T	G	0.223	0.0204	12	11768143	0.0491	5.58e-06	14287	0.00144171	20.6246
	rs61875680	A	G	-0.0758	0.1611	10	107966626	0.0158	1.61e-06	14287	0.00160836	23.0125
	rs62200304	A	C	-0.115	0.9336	20	20119931	0.0244	2.44e-06	14287	0.00155239	22.2103
	rs62272916	A	G	-0.0834	0.1182	3	151541803	0.0176	2.15e-06	14710	0.00152416	22.4516
	rs6548432	A	G	-0.0514	0.4276	3	76525063	0.0114	6.52e-06	14724	0.00137877	20.3263
	rs656739	A	G	0.0562	0.6566	7	29049949	0.0119	2.33e-06	14735	0.00151137	22.3008
	rs6586167	T	G	-0.052	0.5056	10	90756146	0.0114	5.08e-06	14735	0.00141005	20.8036
	rs7149776	A	T	-0.0574	0.5236	14	74739091	0.0115	6e-07	14286	0.00174085	24.9096
	rs72991127	C	G	-0.0583	0.264	2	236906094	0.0131	8.57e-06	14287	0.00138437	19.8031
	rs73194812	A	G	0.1821	0.9758	21	18734554	0.0391	3.2e-06	14730	0.00147036	21.6874
	rs73606147	A	C	0.2792	0.0133	20	2538467	0.059	2.22e-06	13379	0.001671	22.3904
	rs7429588	T	C	0.0592	0.706	3	46835250	0.0134	9.97e-06	14285	0.00136446	19.5152
	rs74956615	A	T	-0.1309	0.049	19	10427721	0.0286	4.72e-06	13662	0.00153097	20.9452
	rs75525140	C	G	-0.2062	0.9819	18	28624793	0.0465	9.23e-06	14725	0.00133363	19.6613
	rs7600322	T	C	0.057	0.5214	2	204754353	0.0118	1.36e-06	13849	0.00168204	23.3304
	rs783149	A	C	-0.0805	0.1958	6	161088918	0.0144	2.27e-08	14287	0.00218261	31.2468
	rs79551873	T	C	0.0533	0.3563	2	231423737	0.0119	7.5e-06	14287	0.0014022	20.0586
	rs80348644	T	C	0.1546	0.0336	4	160574480	0.0332	3.21e-06	14734	0.00146955	21.6812
	rs9366778	A	G	-0.0605	0.4075	6	31269173	0.0115	1.43e-07	14735	0.00187478	27.673
Delta and Notch-like epidermal growth factor-related receptor levels	rs10191831	T	C	-0.0591	0.4361	2	41864408	0.0125	2.27e-06	12403	0.00179906	22.3504
	rs10892466	C	G	0.0808	0.1236	11	119661317	0.0175	3.89e-06	14732	0.00144496	21.3151
	rs1133851	A	G	-0.0664	0.2533	18	3722038	0.0142	2.92e-06	14286	0.00152822	21.8624
	rs116179073	T	C	-0.2481	0.0138	12	31458615	0.0537	3.84e-06	13800	0.00154438	21.3423
	rs116540722	A	G	-0.1726	0.0313	2	168312525	0.0381	5.89e-06	14735	0.00139084	20.5198
	rs116794986	A	G	0.2476	0.9884	3	99306038	0.0554	7.85e-06	14735	0.00135376	19.9721
	rs116927267	A	G	-0.1742	0.0257	20	4054373	0.0389	7.53e-06	14734	0.00135921	20.0511
	rs11725578	C	G	-0.0584	0.697	4	160466825	0.0128	5.05e-06	14287	0.0014549	20.8135
	rs117343254	C	G	-0.1281	0.942	7	152385669	0.0274	2.94e-06	14287	0.00152754	21.8543
	rs13107325	T	C	0.1066	0.0697	4	103188709	0.0233	4.76e-06	14732	0.00141881	20.9288
	rs194746	T	C	0.0528	0.4849	14	69282887	0.0112	2.43e-06	14723	0.00150723	22.2215
	rs207671	A	G	0.1016	0.5359	2	230256586	0.0117	3.83e-18	14287	0.00525035	75.3971
	rs2837988	A	C	0.0576	0.3578	21	42619544	0.0118	1.05e-06	14733	0.00161469	23.8244
	rs28689968	T	C	0.0918	0.1074	17	47247257	0.0184	6.07e-07	14733	0.00168665	24.888
	rs35032874	T	G	0.132	0.7027	2	230309360	0.0132	1.52e-23	14287	0.00695072	99.986
	rs35107184	T	G	0.0586	0.4047	2	113834459	0.013	6.55e-06	11759	0.001725	20.3158
	rs62193248	A	T	0.213	0.6507	2	230596917	0.0123	3.5e-67	14287	0.0205583	299.839
	rs62253189	A	G	-0.108	0.9404	3	69959680	0.0244	9.59e-06	14718	0.00132936	19.5888
	rs6517655	C	G	0.0757	0.289	21	42536246	0.0129	4.41e-09	14287	0.00240451	34.4312
	rs7123587	A	C	-0.0552	0.6266	11	1681922	0.0124	8.52e-06	13222	0.00149654	19.8139
	rs74890918	A	G	0.2266	0.0157	6	32953148	0.0502	6.36e-06	14287	0.00142414	20.3728
	rs75685422	T	C	0.0879	0.1139	14	95752666	0.0186	2.29e-06	14287	0.00156075	22.3301
	rs77209370	A	C	0.1346	0.9589	9	113330834	0.0298	6.28e-06	14231	0.00143153	20.3984
	rs773112	T	C	0.0566	0.3128	12	56375881	0.0125	5.95e-06	14287	0.00143301	20.4999
	rs7809355	A	C	-0.0734	0.1553	7	25386238	0.0164	7.62e-06	14287	0.00140009	20.0283
	rs9289590	T	C	-0.0652	0.7033	3	139639117	0.0142	4.4e-06	12404	0.00169676	21.0789
	rs9597690	A	G	-0.0531	0.646	13	58788135	0.0118	6.8e-06	14720	0.00137379	20.2472
	rs9967959	T	G	0.0718	0.1718	21	28101979	0.0152	2.32e-06	14731	0.00151242	22.3102
Protein S100-A12 levels	rs112956934	T	C	0.1884	0.0246	12	96571503	0.0407	3.67e-06	14737	0.00145189	21.4247
	rs112988802	T	C	-0.1396	0.9492	14	59990514	0.0293	1.89e-06	12851	0.00176332	22.697
	rs113955692	T	C	0.1621	0.0315	16	79653201	0.0366	9.47e-06	14295	0.00137033	19.613
	rs117923478	T	C	0.1795	0.9721	7	81211709	0.0395	5.51e-06	14295	0.00144253	20.6478
	rs13384799	T	C	-0.0622	0.7266	2	125135589	0.0133	2.92e-06	14295	0.00152767	21.8684
	rs140298956	A	C	-0.2114	0.0217	5	39597187	0.0467	5.99e-06	14295	0.00143143	20.4887
	rs147302029	A	G	0.1806	0.0379	16	4602209	0.0345	1.65e-07	13649	0.00200367	27.3989
	rs150015576	A	C	0.194	0.0217	3	174824333	0.0423	4.51e-06	14740	0.00142497	21.0312
	rs150886675	A	G	-0.411	0.0085	2	227300526	0.0911	6.44e-06	9876	0.0020567	20.3497
	rs17325940	T	C	-0.0784	0.8611	3	60071129	0.0174	6.61e-06	14735	0.0013759	20.299
	rs174344	A	G	0.0617	0.6296	22	18032226	0.0125	7.97e-07	14295	0.00170148	24.3607
	rs1846881	A	G	-0.0737	0.1925	4	16409999	0.0165	7.94e-06	12212	0.00163107	19.9478
	rs191808657	A	C	0.3059	0.983	7	75133433	0.0665	4.22e-06	12412	0.0017019	21.1566
	rs2056031	T	C	-0.0604	0.613	4	12920594	0.0119	3.86e-07	14739	0.00174483	25.7585
	rs2425640	A	G	-0.0583	0.3511	20	43028037	0.0123	2.14e-06	14741	0.00152173	22.463
	rs2742666	T	C	0.0629	0.4364	1	3058233	0.0138	5.17e-06	11348	0.00182738	20.7714
	rs2946493	T	C	0.0664	0.7902	8	12823671	0.0148	7.24e-06	14295	0.0014061	20.1257
	rs3014874	A	G	-0.1726	0.2623	1	153337943	0.0137	2.15e-36	14294	0.0109822	158.701
	rs3802266	A	G	0.0555	0.5633	8	123985708	0.0118	2.56e-06	14740	0.00149856	22.1189
	rs55783131	T	C	0.2064	0.0239	22	17406250	0.0425	1.19e-06	14728	0.00159883	23.5821
	rs56268787	T	C	-0.0936	0.0955	3	152573197	0.0203	4.01e-06	14737	0.00144054	21.2569
	rs59538998	C	G	-0.1188	0.0622	1	245480237	0.0258	4.13e-06	14295	0.00148104	21.1998
	rs61742155	A	C	0.0805	0.129	18	3896518	0.018	7.74e-06	14729	0.00135608	19.9981
	rs61803119	T	G	0.1501	0.1069	1	153390202	0.0194	1.02e-14	14295	0.00417022	59.8545
	rs71301751	G	GT	0.0667	0.5473	2	142499805	0.0138	1.34e-06	10894	0.00213981	23.3568
	rs78800546	A	G	-0.2529	0.0156	11	31879143	0.0534	2.18e-06	14295	0.00156657	22.4261
Fibroblast growth factor 19 levels	rs10777251	A	G	-0.0767	0.1923	12	91080475	0.0166	3.83e-06	12411	0.0017172	21.3454
	rs111914842	T	C	-0.1634	0.0368	22	46332463	0.0362	6.37e-06	13667	0.00148856	20.3715
	rs112126444	A	G	-0.0927	0.1012	3	132162249	0.0199	3.19e-06	14735	0.0014705	21.6967
	rs11244038	C	G	0.1199	0.0898	9	136095770	0.0247	1.21e-06	11786	0.00199531	23.5598
	rs117398067	T	C	0.2583	0.0178	15	59188192	0.0564	4.65e-06	14744	0.00142055	20.9716
	rs117438391	T	C	-0.2079	0.0225	14	38084604	0.0466	8.14e-06	13868	0.00143318	19.901
	rs12110436	T	C	-0.136	0.0418	6	168606201	0.0297	4.67e-06	14743	0.00142024	20.9655
	rs12342925	A	T	-0.1352	0.0429	9	82082569	0.0299	6.13e-06	14744	0.00138482	20.4434
	rs12407505	A	G	-0.1614	0.9664	1	85295202	0.0352	4.53e-06	14735	0.00142479	21.0215
	rs12520287	T	C	-0.1014	0.9175	5	54847098	0.0221	4.47e-06	14296	0.00147041	21.049
	rs13103023	A	G	0.0837	0.3415	4	39457617	0.0124	1.48e-11	14296	0.00317696	45.5561
	rs141140791	T	C	-0.1293	0.0497	10	61186227	0.0286	6.16e-06	14733	0.00138539	20.4365
	rs141949743	A	AT	-0.1207	0.93	6	139955012	0.0268	6.68e-06	11338	0.0017858	20.28
	rs142067135	A	G	-0.2295	0.0198	12	76644195	0.0492	3.09e-06	13809	0.00157322	21.7557
	rs142585344	A	G	0.2133	0.0218	2	32584586	0.0482	9.63e-06	13809	0.00141615	19.5805
	rs145274424	T	C	0.1992	0.9777	7	17445553	0.0421	2.23e-06	14735	0.00151707	22.3849
	rs145434248	A	G	-0.1442	0.0425	14	64892172	0.0323	8.03e-06	14296	0.00139221	19.928
	rs147710009	A	AT	-0.2986	0.9886	3	77503817	0.0668	7.82e-06	11337	0.0017594	19.9779
	rs1671812	T	C	0.0621	0.6316	11	114495920	0.0132	2.54e-06	12412	0.00178	22.1292
	rs17326790	T	C	0.2161	0.0209	13	85357827	0.0471	4.47e-06	14741	0.001426	21.0479
	rs191522330	T	C	0.2325	0.9812	11	5610048	0.0488	1.89e-06	14738	0.0015378	22.6959
	rs2306969	A	G	0.0674	0.2338	19	5851801	0.0141	1.75e-06	14739	0.00154789	22.8467
	rs2906655	T	C	-0.0623	0.2503	7	101569302	0.0135	3.93e-06	14743	0.00144243	21.2936
	rs35836706	A	G	0.2151	0.0203	9	84435749	0.0456	2.39e-06	14734	0.00150791	22.2481
	rs3846346	T	G	0.1372	0.0459	4	27730465	0.0305	6.85e-06	14729	0.00137195	20.2325
	rs4483036	A	C	-0.0675	0.2516	6	8777463	0.0148	5.1e-06	12412	0.00167307	20.7976
	rs516246	T	C	-0.1661	0.445	19	49206172	0.0118	5.31e-45	14744	0.0132606	198.115
	rs7005978	A	G	-0.1055	0.3458	8	59382715	0.0123	9.72e-18	14744	0.00496498	73.559
	rs75715636	A	G	0.0838	0.1237	3	7913293	0.0187	7.42e-06	14296	0.00140275	20.0791
	rs76708593	T	C	0.1024	0.9158	12	108147245	0.0222	3.98e-06	14296	0.00148605	21.2732
	rs79110990	A	G	0.073	0.1762	9	18148302	0.0156	2.88e-06	14295	0.00152949	21.8945
	rs80023023	A	G	-0.2706	0.0119	12	20656675	0.0607	8.27e-06	12935	0.00153407	19.8706
	rs834971	A	G	-0.0614	0.3002	1	100098055	0.0128	1.61e-06	14728	0.00155989	23.0069
Fibroblast growth factor 21 levels	rs10495032	T	G	-0.1557	0.0383	1	216837226	0.0318	9.77e-07	14720	0.00162595	23.9698
	rs12290350	T	C	-0.0689	0.2168	11	76480255	0.0145	2.02e-06	14295	0.001577	22.5757
	rs12532101	T	C	0.0659	0.203	7	1194526	0.0149	9.74e-06	14295	0.00136653	19.5586
	rs1260326	T	C	0.1323	0.3977	2	27730940	0.0119	1.03e-28	14730	0.00832135	123.585
	rs13062487	A	G	0.0571	0.3387	3	71944243	0.0126	5.85e-06	14295	0.00143458	20.5338
	rs13229619	A	G	-0.1609	0.1297	7	73030175	0.0176	6.13e-20	14743	0.00563697	83.5657
	rs142603673	T	C	-0.2352	0.0232	21	33860969	0.0455	2.35e-07	14252	0.00187138	26.7172
	rs145127946	A	G	-0.1747	0.037	1	203746507	0.036	1.22e-06	14295	0.00164468	23.5462
	rs145319387	G	GT	-0.0756	0.769	1	188302601	0.0162	3.06e-06	10893	0.00199526	21.7738
	rs149561599	T	G	0.1978	0.9786	22	20883740	0.0444	8.39e-06	13869	0.00142896	19.8438
	rs17284047	T	C	-0.2149	0.9794	3	100519020	0.0479	7.24e-06	14743	0.0013634	20.1253
	rs188758663	A	G	-0.3801	0.0104	10	127847758	0.0749	3.88e-07	11668	0.00220231	25.7488
	rs2429473	A	C	-0.0812	0.795	12	47198899	0.0147	3.32e-08	14295	0.00212994	30.5082
	rs35852631	C	G	-0.0608	0.2555	5	107955452	0.0135	6.68e-06	14730	0.00137512	20.2806
	rs4700382	T	C	-0.063	0.2698	5	55882435	0.0136	3.62e-06	14295	0.00149888	21.4557
	rs60277384	T	C	-0.0881	0.8922	5	84356011	0.019	3.54e-06	14742	0.00145631	21.4974
	rs7012637	A	G	-0.0605	0.4812	8	9173209	0.012	4.61e-07	14295	0.00177498	25.4148
	rs7083293	C	G	-0.0595	0.5772	10	11862075	0.0134	8.98e-06	12412	0.00158596	19.7131
	rs72965996	A	G	-0.2215	0.031	18	72826607	0.0444	6.08e-07	13808	0.00179916	24.8839
	rs7442192	A	G	0.0619	0.7357	4	45023201	0.0138	7.27e-06	14295	0.00140549	20.117
	rs7610704	T	C	-0.0568	0.4644	3	11689679	0.012	2.21e-06	14295	0.00156484	22.4013
	rs79789860	T	C	-0.2003	0.0209	7	114309511	0.0448	7.79e-06	14729	0.00135533	19.987
	rs8191009	A	G	0.0678	0.1998	8	30545827	0.0151	7.12e-06	14295	0.00140835	20.1579
	rs838131	A	C	0.1627	0.501	19	49260677	0.013	6.15e-36	14294	0.0108393	156.613
	rs9974115	A	C	0.0758	0.8308	21	37867322	0.0169	7.28e-06	14295	0.0014053	20.1143
Fibroblast growth factor 23 levels	rs10737349	A	G	0.0746	0.1462	1	180583036	0.0167	7.93e-06	14286	0.00139485	19.9519
	rs11150539	T	C	-0.056	0.4938	16	83137317	0.0119	2.53e-06	14287	0.00154763	22.1422
	rs117963256	A	T	-0.291	0.0117	8	19386357	0.0653	8.34e-06	12304	0.00161144	19.8559
	rs118177380	A	G	0.2362	0.0187	11	106531034	0.0507	3.18e-06	14287	0.00151685	21.7012
	rs11930290	A	T	-0.1845	0.9748	4	124325226	0.0389	2.11e-06	12848	0.00174783	22.4919
	rs12195292	A	G	-0.0768	0.8634	6	81343345	0.0166	3.72e-06	14710	0.00145299	21.4016
	rs138865481	A	G	-0.2386	0.0154	1	205812500	0.0534	7.89e-06	13800	0.00144461	19.9616
	rs145628723	A	G	0.1957	0.022	13	103962376	0.0437	7.53e-06	14238	0.00140656	20.052
	rs181409232	A	C	-0.2224	0.0191	6	31175118	0.0479	3.43e-06	12846	0.00167534	21.5542
	rs200350335	T	TTA	0.2262	0.9785	14	102593982	0.0467	1.27e-06	10852	0.00215727	23.4569
	rs2825747	A	G	0.0693	0.8386	21	21059864	0.0153	5.91e-06	14735	0.00139037	20.5128
	rs33921462	A	G	-0.0653	0.2766	5	176814656	0.0135	1.32e-06	14287	0.00163496	23.3937
	rs34551523	A	G	0.1704	0.0295	5	146629145	0.0348	9.75e-07	14730	0.00162507	23.973
	rs368215473	A	G	0.1228	0.0941	22	18002038	0.0257	1.77e-06	9397	0.00242375	22.8264
	rs370203222	C	G	0.1059	0.1002	7	12540548	0.0222	1.84e-06	11759	0.00193142	22.7516
	rs3811621	C	G	0.1163	0.2897	2	190446541	0.0131	6.82e-19	14286	0.00548677	78.8054
	rs4730018	A	C	0.0936	0.9039	7	104141309	0.0206	5.53e-06	14287	0.00144294	20.6422
	rs4958089	T	C	0.0513	0.4217	5	132484429	0.0115	8.16e-06	14735	0.00134866	19.8967
	rs57479285	T	C	0.4343	0.0113	11	111082782	0.0981	9.55e-06	7424	0.00263305	19.5941
	rs6127099	A	T	0.0907	0.706	20	52731402	0.0134	1.3e-11	14287	0.00319649	45.8083
	rs62307586	T	G	-0.0552	0.2859	4	61224008	0.0124	8.52e-06	14735	0.00134308	19.8142
	rs671205	T	C	0.0708	0.7502	1	146522722	0.0136	1.93e-07	14287	0.00189332	27.0974
	rs6753743	T	G	0.0941	0.8733	2	121962947	0.0185	3.65e-07	14287	0.00180763	25.8687
	rs72720704	T	C	0.0725	0.8402	1	176974037	0.0161	6.7e-06	14287	0.00141732	20.2751
	rs75271339	A	T	-0.415	0.0141	11	115871001	0.089	3.12e-06	9947	0.0021811	21.7385
	rs794007	T	C	0.0685	0.2406	4	40142535	0.0144	1.97e-06	12844	0.0017587	22.625
	rs9859317	A	G	-0.0549	0.3489	3	64683150	0.0124	9.54e-06	14287	0.00137014	19.5993
	rs9950230	C	G	-0.0559	0.7034	18	56254394	0.0123	5.5e-06	14726	0.00140062	20.6516
Fibroblast growth factor 5 levels	rs112790107	A	G	0.509	0.006	12	48680454	0.1062	1.64e-06	9845	0.00232787	22.9667
	rs1458038	T	C	0.5159	0.3173	4	81164723	0.0126	1e-200	11788	0.124509	1676.16
	rs305897	T	C	0.1185	0.0828	6	39710570	0.0249	1.95e-06	11341	0.00199306	22.6444
	rs3796603	C	G	0.1625	0.9344	4	81189504	0.0284	1.05e-08	11784	0.00277059	32.7338
	rs4326078	A	C	-0.0728	0.2193	4	70058335	0.015	1.21e-06	11789	0.00199405	23.5508
	rs56391958	A	G	-0.1197	0.0816	16	62005709	0.0249	1.53e-06	11341	0.00203355	23.1054
	rs73212350	A	G	0.0826	0.8353	13	62081113	0.0169	1.02e-06	11787	0.00202257	23.8843
	rs75936934	A	G	-0.3522	0.0174	4	81544248	0.0524	1.8e-11	11302	0.00398133	45.1689
Fms-related tyrosine kinase 3 ligand levels	rs10164255	T	G	0.0556	0.408	18	70532840	0.0121	4.33e-06	14729	0.00143147	21.1115
	rs11212636	A	G	-0.0772	0.4171	11	108311965	0.0117	4.16e-11	14723	0.00294839	43.5315
	rs112538528	A	C	-0.2426	0.9835	1	236377861	0.0547	9.2e-06	13305	0.00147622	19.6672
	rs113877570	A	G	-0.1207	0.0513	2	36270546	0.0266	5.69e-06	14729	0.00139595	20.587
	rs117040659	T	C	0.3667	0.0086	8	29348124	0.0815	6.81e-06	14286	0.00141508	20.2416
	rs11961049	A	G	0.1031	0.0686	6	155496339	0.0232	8.83e-06	14724	0.00133947	19.7461
	rs12338549	T	C	-0.0851	0.1096	9	94348687	0.0186	4.76e-06	14719	0.00142016	20.9302
	rs12609918	A	G	-0.1863	0.9451	19	56755467	0.0412	6.13e-06	9453	0.00215836	20.4428
	rs1277312	A	T	0.0539	0.4587	4	57902945	0.0117	4.09e-06	14719	0.0014398	21.2201
	rs1379304	T	C	0.0603	0.3741	5	6289394	0.0127	2.05e-06	14286	0.00157555	22.5406
	rs141117375	T	C	-0.1519	0.0364	11	62294309	0.0331	4.45e-06	14286	0.001472	21.0571
	rs142870956	T	C	-0.4307	0.0075	20	4261712	0.0883	1.07e-06	11952	0.00198666	23.7879
	rs144317085	A	T	0.2206	0.9647	4	105806108	0.0324	9.85e-12	14722	0.00313898	46.3513
	rs17272847	A	G	0.1179	0.0907	19	49979398	0.022	8.36e-08	13222	0.00216742	28.7155
	rs184038883	A	C	-0.2276	0.0242	4	185989605	0.0504	6.31e-06	12790	0.00159192	20.3899
	rs185979634	T	C	0.1483	0.9513	10	101403323	0.0306	1.26e-06	12847	0.00182492	23.484
	rs1866051	T	C	-0.0746	0.4771	2	65602149	0.0115	8.76e-11	14732	0.00284827	42.0749
	rs186975	C	G	0.0554	0.382	2	8442736	0.0119	3.23e-06	14703	0.00147191	21.6704
	rs192857133	T	C	0.1812	0.026	9	243950	0.0386	2.68e-06	14727	0.00149409	22.0335
	rs218265	T	C	0.0833	0.8361	4	55408999	0.016	1.93e-07	14731	0.00183662	27.1014
	rs2325555	A	G	-0.0653	0.8002	13	74312013	0.0146	7.73e-06	14720	0.00135713	20.0015
	rs28533776	A	G	-0.0749	0.1924	7	3914756	0.0147	3.48e-07	14731	0.00175927	25.9579
	rs35340580	A	G	-0.1383	0.0449	16	1526820	0.0303	5.01e-06	13653	0.00152359	20.8303
	rs35977476	C	G	0.1102	0.0668	9	9191493	0.0244	6.29e-06	14725	0.00138333	20.395
	rs374309	A	G	0.0786	0.8629	19	22332298	0.0174	6.27e-06	14286	0.00142632	20.4026
	rs4919613	A	G	-0.0662	0.1973	10	103905779	0.0148	7.71e-06	14286	0.00139854	20.0047
	rs55633025	A	G	0.0725	0.4738	1	159890969	0.0129	1.91e-08	12404	0.00253998	31.581
	rs55646869	A	G	0.0529	0.4437	9	129753010	0.0116	5.11e-06	14703	0.00141246	20.7939
	rs57191857	A	G	-0.1429	0.9571	9	10640144	0.0299	1.76e-06	14734	0.00154785	22.8383
	rs61792394	A	G	-0.1569	0.9624	3	170851052	0.0338	3.45e-06	14286	0.00150608	21.5453
	rs6453962	T	C	-0.0559	0.4699	6	77907355	0.0117	1.77e-06	14732	0.0015471	22.8241
	rs67811337	A	C	0.1083	0.081	1	6546418	0.024	6.41e-06	13222	0.00153769	20.3596
	rs6925032	A	C	0.0676	0.326	6	91008027	0.0128	1.28e-07	14286	0.00194857	27.8877
	rs72681653	A	G	0.1302	0.9447	14	51156734	0.0266	9.84e-07	14734	0.00162343	23.9552
	rs73000965	A	T	0.0588	0.3111	11	113982321	0.0125	2.55e-06	14731	0.00149986	22.1246
	rs74722523	T	C	0.3529	0.9914	10	105351013	0.076	3.43e-06	11437	0.00188168	21.5576
	rs7624160	T	G	-0.1061	0.6093	3	128381886	0.0119	4.84e-19	14719	0.00537179	79.4837
	rs7625643	A	G	0.0611	0.5605	3	141150026	0.0129	2.18e-06	12404	0.00180533	22.4302
	rs76428106	T	C	-1.1019	0.9832	13	28604007	0.0524	3.59e-98	13799	0.031051	442.139
	rs7726159	A	C	-0.1191	0.3326	5	1282319	0.0128	1.34e-20	14733	0.00584208	86.5655
	rs77584520	A	T	0.1313	0.9568	1	78494817	0.0293	7.42e-06	14731	0.00136135	20.0787
	rs78154669	T	G	0.0923	0.0938	16	81591243	0.0207	8.24e-06	14721	0.00134877	19.8794
	rs78723322	T	C	-0.1487	0.0403	14	87871738	0.0329	6.19e-06	14734	0.00138455	20.4254
	rs871051	T	G	0.1342	0.0401	13	95950210	0.0301	8.25e-06	14726	0.00134804	19.8753
	rs9381118	T	C	0.0643	0.2577	6	41985436	0.0136	2.27e-06	14285	0.00156237	22.3503
	rs9554186	A	T	0.0821	0.3602	13	28455266	0.0128	1.42e-10	14286	0.00287149	41.1344
Glial cell line-derived neurotrophic factor levels	rs112594435	T	C	0.1531	0.0371	6	134688249	0.0333	4.27e-06	14721	0.00143384	21.135
	rs116928328	T	C	0.3727	0.9927	21	38984857	0.0821	5.64e-06	13801	0.00149099	20.6049
	rs117195704	A	G	-0.1377	0.0386	10	61379709	0.0309	8.34e-06	14723	0.00134701	19.856
	rs11740708	A	G	-0.3888	0.0906	5	37868088	0.0198	7.56e-86	14710	0.025543	385.534
	rs12329721	A	G	0.0862	0.8974	21	22101949	0.0188	4.54e-06	14733	0.00142491	21.0203
	rs12739417	A	G	0.0579	0.4066	1	199872770	0.0129	7.18e-06	12404	0.00162148	20.1422
	rs138691533	A	G	0.2584	0.0148	12	98629454	0.0539	1.63e-06	14731	0.00155775	22.9799
	rs144181640	A	T	0.3366	0.9898	2	208746333	0.0697	1.37e-06	13988	0.0016645	23.3185
	rs147483239	T	C	-0.2148	0.019	3	11787496	0.0485	9.47e-06	14726	0.00133022	19.6122
	rs150807191	A	G	-0.1719	0.9717	8	34985123	0.0387	8.92e-06	14725	0.00133811	19.7274
	rs16945776	A	G	0.0871	0.9042	17	12160288	0.0196	8.84e-06	14731	0.00133878	19.7454
	rs17353853	A	G	0.1022	0.9255	2	165822047	0.0229	8.09e-06	14288	0.00139205	19.9145
	rs199574106	CT	C	0.3664	0.0121	5	37854190	0.0733	5.77e-07	10407	0.00239517	24.9816
	rs2093446	C	G	0.0606	0.3	9	5230371	0.0129	2.63e-06	14288	0.00154214	22.0651
	rs2194229	A	T	-0.1683	0.1296	5	37918839	0.0179	5.34e-21	14288	0.00614911	88.3896
	rs2453338	A	T	0.0829	0.352	5	38094871	0.0124	2.3e-11	14734	0.00302433	44.6896
	rs35740453	A	G	-0.0718	0.7373	17	1490782	0.0154	3.13e-06	13224	0.00164109	21.7341
	rs57104839	A	G	0.0915	0.903	13	28147359	0.0196	3.04e-06	14736	0.00147676	21.7907
	rs62243355	T	C	-0.0981	0.0997	3	36072052	0.0196	5.58e-07	14731	0.00169768	25.0476
	rs72743928	T	C	0.0871	0.1091	9	98815653	0.0192	5.72e-06	14288	0.00143826	20.5766
	rs77124379	T	C	-0.1117	0.9259	16	48955894	0.0245	5.14e-06	14288	0.00145268	20.7832
	rs77671113	A	C	-0.1194	0.0859	10	87694408	0.0208	9.45e-09	14725	0.00223283	32.9475
	rs79953230	T	C	0.1918	0.0254	13	67293674	0.042	4.96e-06	14719	0.00141483	20.8516
	rs9303102	T	G	0.2096	0.0231	17	14221290	0.0453	3.71e-06	12935	0.00165235	21.4052
	rs9409461	A	G	0.0528	0.4811	9	94530989	0.0119	9.12e-06	14288	0.00137596	19.684
Hepatocyte growth factor levels	rs111239033	A	G	0.1021	0.0699	2	43842712	0.0228	7.53e-06	14732	0.00135934	20.0504
	rs113903858	A	G	0.3666	0.014	8	72362254	0.0747	9.22e-07	11137	0.00215793	24.0805
	rs114581807	A	G	0.2031	0.0214	1	190171653	0.0452	7.01e-06	14734	0.00136845	20.1876
	rs115009171	A	G	0.4297	0.0078	6	622484	0.0934	4.21e-06	10300	0.00205073	21.1618
	rs11631440	A	T	-0.0638	0.6021	15	101649383	0.012	1.06e-07	14709	0.00191806	28.2631
	rs138848271	T	C	-0.405	0.9907	1	83864840	0.0832	1.13e-06	10793	0.00219063	23.691
	rs144638564	A	G	-0.3746	0.0114	12	114913966	0.0839	8.01e-06	12031	0.00165421	19.9315
	rs145015846	T	C	0.2333	0.0213	14	24292539	0.0525	8.84e-06	14286	0.00138039	19.7447
	rs150498795	A	T	0.1566	0.9642	18	76506666	0.0327	1.68e-06	14732	0.00155436	22.9313
	rs189111993	T	C	0.266	0.0183	5	175563330	0.0595	7.8e-06	11382	0.00175287	19.9826
	rs1963492	T	C	-0.0749	0.1917	8	2653987	0.0168	8.26e-06	11335	0.0017505	19.8732
	rs1986719	T	C	-0.1954	0.9572	17	45959996	0.039	5.44e-07	14718	0.00170267	25.0993
	rs2281532	T	C	-0.0698	0.7983	20	6103587	0.0151	3.79e-06	14286	0.00149347	21.3647
	rs2737756	A	G	0.2047	0.0276	3	128064791	0.0391	1.65e-07	14718	0.00185877	27.4046
	rs34219417	T	C	0.0992	0.8959	1	38949303	0.0217	4.84e-06	14286	0.00146069	20.895
	rs35590175	G	GGA	-0.0675	0.2759	13	109498875	0.0151	7.81e-06	10894	0.00183092	19.979
	rs4963955	T	C	0.1359	0.9623	12	26274153	0.0307	9.57e-06	14722	0.00132928	19.5931
	rs57193877	T	C	0.1572	0.9611	14	65654346	0.0311	4.31e-07	14725	0.00173211	25.5461
	rs5745687	T	C	-0.1943	0.0608	7	81359051	0.0242	9.83e-16	14733	0.0043564	64.4549
	rs5745692	C	G	-0.1545	0.964	7	81358266	0.0332	3.26e-06	14716	0.00146944	21.6532
	rs59950280	A	G	0.1219	0.328	4	3452345	0.0131	1.34e-20	13222	0.00650628	86.5763
	rs61897389	T	G	-0.0761	0.1322	11	47380087	0.0171	8.58e-06	14723	0.00134337	19.8024
	rs6709159	A	G	0.0564	0.4434	2	108946178	0.0114	7.52e-07	14734	0.00165847	24.4731
	rs72778371	A	G	-0.0717	0.2021	16	57045498	0.0161	8.45e-06	12789	0.00154838	19.8298
	rs739269	T	C	-0.0556	0.6561	22	38212068	0.0125	8.67e-06	14286	0.00138299	19.7819
	rs74130123	T	C	-0.2429	0.9809	10	30042437	0.0489	6.79e-07	14734	0.00167182	24.6705
	rs79246709	T	G	0.1375	0.0427	7	19933976	0.0305	6.54e-06	14719	0.00137889	20.3211
	rs80308275	T	C	-0.1177	0.0698	4	153539149	0.026	5.98e-06	14731	0.00138922	20.4903
	rs8106345	A	G	0.0592	0.5179	19	58888317	0.0127	3.14e-06	12404	0.0017487	21.7253
	rs851612	A	G	-0.1182	0.9405	19	42769693	0.0257	4.24e-06	14286	0.00147848	21.1499
Interferon gamma levels	rs1392570	A	G	-0.0627	0.6157	3	20774445	0.0139	6.46e-06	11345	0.00179029	20.3437
	rs140562194	T	C	0.4666	0.0122	11	110972327	0.0897	1.97e-07	7396	0.0036452	27.0512
	rs146527076	C	G	0.1935	0.9683	13	90334795	0.0384	4.68e-07	11781	0.00215071	25.3878
	rs1953463	A	G	-0.0801	0.8282	14	44797800	0.0176	5.34e-06	11345	0.0018224	20.7092
	rs199501899	G	GT	-0.3008	0.9856	6	12057063	0.0651	3.83e-06	8377	0.00254214	21.3447
	rs199768954	CA	C	0.2584	0.0197	11	44058168	0.0559	3.79e-06	8388	0.00254096	21.3628
	rs34658335	T	C	0.1163	0.0793	7	10535996	0.0261	8.35e-06	11345	0.00174709	19.8519
	rs4810686	T	C	0.0671	0.5585	20	46408844	0.0137	9.69e-07	11344	0.00211018	23.9843
	rs61863416	A	G	0.136	0.9427	10	130545142	0.0283	1.54e-06	11774	0.00195763	23.0904
	rs61904946	T	G	0.1257	0.0613	11	116241126	0.0282	8.29e-06	11792	0.00168211	19.8655
	rs62230781	A	G	0.2184	0.0412	21	37335521	0.0403	5.98e-08	11345	0.00258207	29.3642
	rs6442763	A	C	0.0648	0.4253	3	2921515	0.014	3.68e-06	11345	0.00188482	21.4199
	rs67101138	T	G	0.1461	0.9482	2	19234534	0.0307	1.95e-06	11793	0.00191675	22.6438
	rs704	A	G	-0.0635	0.4705	17	26694861	0.0127	5.73e-07	11793	0.00211542	24.9958
	rs74245341	A	C	0.2414	0.0232	15	93585096	0.0533	5.92e-06	10720	0.00190983	20.5087
	rs74903999	T	C	0.3485	0.9882	13	27473585	0.0708	8.55e-07	10558	0.00228961	24.2246
	rs78042482	A	G	0.2688	0.0145	15	58694863	0.0606	9.18e-06	10890	0.00180344	19.6713
	rs7909512	A	G	0.0567	0.5207	10	3683786	0.0128	9.44e-06	11775	0.00166365	19.6188
	rs80064136	A	G	0.2305	0.9818	1	46963687	0.0521	9.68e-06	11791	0.00165728	19.5701
Interleukin-10 levels	rs10067443	T	C	-0.0753	0.8011	5	19244332	0.0149	4.33e-07	14296	0.00178331	25.5362
	rs11443190	A	AG	0.0622	0.5045	22	32844853	0.0133	2.92e-06	11326	0.00192736	21.8676
	rs116018601	T	C	0.1763	0.9715	5	132022975	0.0398	9.44e-06	14727	0.0013306	19.6191
	rs12123181	A	G	-0.0996	0.2042	1	206954566	0.0151	4.22e-11	14296	0.0030341	43.5015
	rs1370717	A	G	-0.0534	0.4388	3	32354387	0.0118	6.03e-06	14730	0.00138839	20.4767
	rs138203589	T	G	0.1937	0.0455	2	125939274	0.0418	3.59e-06	14730	0.0014557	21.4708
	rs145770642	G	GA	0.2422	0.981	6	463746	0.0534	5.74e-06	11337	0.00181126	20.5679
	rs147027610	T	C	0.1876	0.9747	13	52566577	0.0416	6.49e-06	14250	0.0014251	20.3338
	rs148332061	C	G	0.1112	0.1005	7	590757	0.0239	3.28e-06	13232	0.00163335	21.6445
	rs150408090	A	G	0.3666	0.9898	6	122709508	0.0761	1.45e-06	12313	0.0018812	23.203
	rs17632797	A	G	-0.0772	0.8561	15	95207832	0.0173	8.1e-06	14296	0.00139099	19.9105
	rs17654493	T	C	0.2951	0.014	6	18825879	0.0626	2.43e-06	12313	0.00180154	22.2187
	rs17747934	A	G	-0.1551	0.9375	20	60272196	0.0342	5.76e-06	13232	0.00155193	20.5639
	rs188535859	T	C	-0.2351	0.0174	2	201728383	0.0486	1.32e-06	14741	0.00158495	23.3977
	rs202092984	A	G	0.1563	0.0498	2	87276729	0.0341	4.57e-06	11768	0.0017821	21.0056
	rs28377109	A	C	0.1586	0.1118	6	32434716	0.02	2.19e-15	13383	0.00467689	62.8755
	rs28651780	T	C	-0.0746	0.8437	4	68058232	0.0167	7.93e-06	14296	0.00139388	19.9519
	rs28929474	T	C	0.2027	0.0203	14	94844947	0.0451	6.97e-06	14744	0.00136818	20.1974
	rs3135932	A	G	-0.1597	0.823	11	117864063	0.0154	3.39e-25	14744	0.00724097	107.525
	rs34059323	A	G	-0.1789	0.0275	7	148496619	0.0401	8.14e-06	14744	0.00134813	19.9009
	rs35898626	C	G	-0.0519	0.4552	14	83509406	0.0117	9.17e-06	14729	0.00133417	19.6745
	rs3769274	A	G	0.0771	0.8403	2	173757986	0.0162	1.94e-06	14742	0.00153411	22.6475
	rs385697	T	C	0.0555	0.6126	6	7880027	0.0119	3.1e-06	14727	0.00147481	21.7487
	rs389239	A	G	-0.0574	0.6162	6	169465075	0.0125	4.39e-06	14296	0.00147282	21.0835
	rs398518	A	G	-0.1293	0.9146	3	8954959	0.0218	3.01e-09	14296	0.00245472	35.1741
	rs4655953	A	G	0.0565	0.3683	1	87832695	0.0121	3.02e-06	14722	0.00147882	21.8005
	rs66624860	T	C	0.0681	0.2791	8	61861039	0.0143	1.91e-06	12799	0.00176879	22.6754
	rs67037615	T	C	-0.1528	0.8893	6	32453163	0.0196	6.39e-15	14296	0.00423329	60.7678
	rs72661933	A	C	-0.2388	0.9811	13	113612154	0.0535	8.06e-06	13809	0.0014407	19.9204
	rs72701782	A	G	0.0981	0.0999	4	185304872	0.0211	3.33e-06	14296	0.00150974	21.6129
	rs73226323	T	C	0.1847	0.9755	3	111531258	0.0415	8.56e-06	14738	0.0013422	19.8052
	rs7500869	A	C	-0.0714	0.1848	16	11009587	0.0159	7.1e-06	14743	0.00136591	20.1624
	rs79438518	A	T	-0.2845	0.0122	9	18625666	0.0618	4.15e-06	13809	0.00153235	21.1897
	rs9975090	A	G	0.0551	0.5972	21	43024340	0.0123	7.48e-06	14296	0.00140175	20.0647
Interleukin-10 receptor subunit alpha levels	rs10091841	T	G	0.064	0.4945	8	9104264	0.0135	2.13e-06	11345	0.0019771	22.4707
	rs12026492	T	C	0.0709	0.2527	1	226676794	0.0156	5.5e-06	11345	0.00181739	20.6522
	rs1406714	C	G	0.0623	0.4267	15	93461371	0.0131	1.98e-06	11783	0.00191578	22.6131
	rs143313574	T	C	-0.3868	0.0107	16	5247086	0.0841	4.24e-06	9956	0.00212019	21.1492
	rs17832137	A	G	0.1676	0.0481	14	55005535	0.0343	1.03e-06	10289	0.00231515	23.8713
	rs180893431	A	C	0.4057	0.9896	6	78703747	0.0865	2.73e-06	9340	0.00234968	21.993
	rs28408877	C	G	-0.069	0.7429	1	247347252	0.0153	6.49e-06	11345	0.00178951	20.3347
	rs286605	T	G	0.0623	0.5891	5	154443639	0.0131	1.98e-06	11793	0.00191415	22.6131
	rs3135932	A	G	-0.0844	0.8171	11	117864063	0.0168	5.07e-07	11793	0.00213557	25.2344
	rs3777726	T	C	-0.075	0.2995	6	167359279	0.0165	5.48e-06	9461	0.00217907	20.6568
	rs41272625	T	G	0.082	0.1526	3	158540291	0.0179	4.63e-06	11784	0.00177769	20.9821
	rs492616	A	G	-0.0835	0.8497	6	116712455	0.0189	9.96e-06	11344	0.00171766	19.5152
	rs62262707	A	C	0.2156	0.0253	3	83110489	0.0483	8.05e-06	11345	0.00175322	19.9217
	rs6670799	A	G	-0.1247	0.0839	1	56566352	0.0252	7.48e-07	11345	0.00215373	24.4825
	rs74719858	A	G	0.3915	0.9853	14	66407688	0.0823	1.97e-06	10858	0.00207974	22.6248
	rs79202194	T	C	-0.0993	0.1001	8	27864161	0.0224	9.29e-06	11792	0.00166376	19.6485
	rs80137559	T	C	0.2347	0.9822	10	18335103	0.0511	4.37e-06	11791	0.0017859	21.0917
	rs9472032	A	C	0.0968	0.1006	6	43294041	0.0214	6.09e-06	11793	0.00173199	20.4574
	rs9548767	T	G	-0.0686	0.2251	13	31511360	0.0155	9.61e-06	11781	0.0016599	19.5844
	rs958402	T	C	0.06	0.4233	8	97437587	0.0134	7.55e-06	11345	0.00176409	20.0455
Interleukin-10 receptor subunit beta levels	rs111850948	A	G	-0.0843	0.1348	7	25740142	0.0181	3.2e-06	14286	0.0015161	21.6889
	rs112798338	T	C	0.1926	0.026	1	228433772	0.0411	2.78e-06	14286	0.0015348	21.9568
	rs114288486	T	C	0.1449	0.0363	1	212796908	0.0311	3.17e-06	14730	0.00147155	21.7049
	rs115242284	T	C	-0.1662	0.027	4	183615376	0.0373	8.36e-06	14724	0.00134658	19.8511
	rs1153572	T	C	-0.0548	0.5866	3	4275803	0.0119	4.12e-06	14286	0.00148222	21.2034
	rs116315732	T	C	0.1988	0.0212	2	176630651	0.0402	7.6e-07	14734	0.00165707	24.4524
	rs116898411	A	G	-0.1593	0.96	8	128868102	0.0349	5.01e-06	14286	0.00145625	20.8315
	rs117092856	A	G	-0.3461	0.0088	6	150298636	0.0783	9.86e-06	13420	0.00145377	19.5351
	rs11731108	C	G	-0.0592	0.7134	4	185140403	0.0132	7.3e-06	14286	0.00140596	20.1111
	rs117883662	C	G	-0.4295	0.9904	19	49553051	0.0907	2.19e-06	8938	0.00250255	22.4189
	rs12087642	A	G	-0.0533	0.3491	1	216769382	0.0118	6.27e-06	14719	0.00138424	20.4001
	rs142421172	A	G	0.208	0.0438	1	179682087	0.031	1.95e-11	12840	0.00349396	45.0128
	rs145144288	T	G	-0.3019	0.9879	10	121606887	0.0671	6.82e-06	14286	0.001415	20.2405
	rs149156511	A	G	0.2066	0.0323	20	39437913	0.0444	3.27e-06	14286	0.0015133	21.6488
	rs1605333	C	G	-0.0601	0.6484	12	58388232	0.0124	1.25e-06	13237	0.00177152	23.4877
	rs16887395	A	G	-0.0547	0.6068	6	55785369	0.012	5.16e-06	14286	0.00145235	20.7755
	rs192325200	A	G	-0.2327	0.9827	10	71477178	0.0505	4.07e-06	13867	0.00152884	21.2299
	rs2266590	A	G	-0.4105	0.5426	21	34659396	0.0108	1e-200	14714	0.0894072	1444.51
	rs34361138	A	G	0.0532	0.5488	6	41174158	0.0113	2.5e-06	14732	0.00150228	22.1619
	rs4686528	A	G	-0.1435	0.9488	3	189486023	0.0317	5.99e-06	14286	0.00143236	20.4892
	rs55780441	T	C	0.1783	0.9674	16	13209083	0.0348	3e-07	14734	0.00177849	26.2473
	rs6517157	T	C	0.1509	0.9258	21	34634808	0.0251	1.83e-09	14286	0.00252361	36.1385
	rs6584485	T	C	0.0743	0.8362	10	103937244	0.0161	3.93e-06	14286	0.00148857	21.2944
	rs75710908	A	G	0.1586	0.9665	21	34510084	0.0341	3.3e-06	14708	0.00146861	21.6291
	rs7574167	A	G	0.0637	0.2684	2	43150924	0.0135	2.38e-06	12832	0.00173206	22.2609
	rs7815666	T	C	0.0512	0.5351	8	18274205	0.0113	5.87e-06	14732	0.00139161	20.5269
	rs7855466	T	C	0.0861	0.1723	9	136121303	0.0169	3.49e-07	11783	0.00219797	25.9513
	rs9685374	A	G	-0.0618	0.2721	4	119751261	0.0134	3.99e-06	14286	0.00148666	21.267
Interleukin-12 subunit beta levels	rs10076557	C	G	-0.4921	0.3028	5	158792819	0.0121	1e-200	14719	0.10102	1653.78
	rs10769256	T	C	0.0585	0.4	11	47378396	0.0123	1.97e-06	14091	0.00160274	22.6173
	rs10774625	A	G	0.131	0.49	12	111910219	0.0131	1.52e-23	11784	0.00841468	99.983
	rs1110261	A	G	0.0843	0.2045	3	5019936	0.0148	1.23e-08	14287	0.00226572	32.4393
	rs12588969	C	G	-0.1297	0.6875	14	103230758	0.0127	1.74e-24	14287	0.00724724	104.283
	rs12639588	A	G	-0.2517	0.5635	3	188121263	0.0117	1.18e-102	14287	0.0313768	462.737
	rs138057078	A	G	-0.1687	0.031	12	17170299	0.0353	1.76e-06	14731	0.00154802	22.8361
	rs148549227	T	C	0.1088	0.0889	3	171348710	0.0228	1.82e-06	12403	0.00183259	22.7676
	rs201503938	CTTGA	C	-0.1064	0.1117	10	94215014	0.0219	1.18e-06	10893	0.00216226	23.6002
	rs2249989	C	G	-0.0669	0.2514	10	73105421	0.0138	1.25e-06	14286	0.00164236	23.4981
	rs3130510	A	G	0.1155	0.2275	6	31154493	0.014	1.58e-16	14735	0.00459787	68.0533
	rs539598	T	C	-0.0672	0.2822	11	96026074	0.0129	1.9e-07	14731	0.00183877	27.1331
	rs568297	T	C	-0.0699	0.6522	12	121221763	0.0122	1.01e-08	14725	0.0022244	32.8228
	rs61938962	T	C	0.0713	0.3226	12	56446766	0.0125	1.17e-08	14732	0.00220363	32.5312
	rs6870256	T	C	0.0725	0.5786	5	158847071	0.0119	1.11e-09	14716	0.00251593	37.1127
	rs6968201	T	G	-0.0622	0.5425	7	6408796	0.0119	1.72e-07	14287	0.00190861	27.3166
	rs73416208	A	G	-0.1477	0.0654	22	37881211	0.0246	1.92e-09	14729	0.0024415	36.0439
	rs76428106	T	C	-0.3406	0.9832	13	28604007	0.0535	1.94e-10	13800	0.00292839	40.5246
	rs8026767	A	G	-0.0743	0.2595	15	80260554	0.0132	1.81e-08	14734	0.00214574	31.679
	rs911263	T	C	0.0781	0.7185	14	68753593	0.0128	1.05e-09	14735	0.00252021	37.224
Interleukin-13 levels	rs10446322	A	G	0.064	0.3961	3	143068250	0.0132	1.24e-06	11777	0.0019921	23.5038
	rs10752781	T	G	0.0595	0.4904	1	234425332	0.0134	8.98e-06	11344	0.00173502	19.7128
	rs10893042	C	G	-0.0702	0.6744	11	123332970	0.015	2.87e-06	11344	0.00192703	21.8985
	rs10917637	A	G	0.0692	0.3447	1	162878651	0.0136	3.61e-07	11772	0.00219447	25.8857
	rs11251952	A	G	-0.1845	0.0751	10	3623961	0.0397	3.36e-06	11344	0.00190029	21.5941
	rs11757926	C	G	0.1458	0.9259	6	41584211	0.0327	8.25e-06	7943	0.0024966	19.8751
	rs13021250	C	G	0.1112	0.9154	2	8361137	0.0248	7.33e-06	10915	0.00183858	20.1014
	rs13119159	A	G	0.0739	0.4958	4	40938582	0.0132	2.16e-08	11344	0.00275535	31.3375
	rs13297881	T	G	0.1562	0.9494	9	4934758	0.035	8.09e-06	11344	0.00175266	19.9136
	rs141726773	T	C	0.2093	0.9682	13	41810092	0.0446	2.69e-06	11344	0.00193758	22.0187
	rs1472639	A	C	0.0677	0.2405	6	55271616	0.015	6.38e-06	11790	0.00172477	20.3667
	rs149979178	A	G	0.1832	0.9229	7	61999529	0.039	2.63e-06	6901	0.0031873	22.0595
	rs181829077	A	C	0.448	0.9937	1	210429399	0.0997	7.01e-06	9956	0.00202396	20.1873
	rs183684201	C	G	-0.2968	0.9858	5	9974643	0.0628	2.29e-06	11782	0.0018922	22.3324
	rs2073696	A	G	-0.0992	0.112	8	17271300	0.0219	5.91e-06	11782	0.00173844	20.5145
	rs2485365	A	G	0.0579	0.4703	6	159512373	0.0129	7.18e-06	11776	0.0017078	20.1421
	rs36038515	A	G	0.0892	0.1389	3	8912627	0.0197	5.96e-06	11344	0.00180404	20.4984
	rs36107074	T	C	-0.0706	0.2438	11	11427220	0.0159	8.99e-06	11343	0.00173513	19.7124
	rs4260678	A	G	0.0713	0.7649	5	33630839	0.016	8.34e-06	11786	0.00168206	19.8548
	rs4535095	T	C	0.0594	0.5305	2	98857893	0.0134	9.3e-06	11344	0.0017292	19.6466
	rs55924857	T	C	-0.0934	0.8535	15	57830694	0.0183	3.33e-07	11792	0.00220417	26.0446
	rs59235092	A	G	0.2122	0.0274	16	79977921	0.0439	1.34e-06	11784	0.00197883	23.3608
	rs74647203	A	G	-0.2845	0.0136	6	16610802	0.0629	6.1e-06	11792	0.0017319	20.4545
	rs76219628	A	G	0.169	0.0397	7	154418309	0.0357	2.2e-06	11344	0.00197158	22.4058
	rs909357	A	G	-0.1099	0.0772	8	133902602	0.0247	8.61e-06	11777	0.00167818	19.7937
	rs9881117	A	G	-0.0656	0.3094	3	123702960	0.0141	3.28e-06	11791	0.00183241	21.6419
Interleukin-15 receptor subunit alpha levels	rs1004308	T	C	0.0727	0.1931	9	124977274	0.0162	7.2e-06	11783	0.00170624	20.1356
	rs10125254	A	C	0.0651	0.5937	9	1673918	0.0138	2.39e-06	10856	0.00204571	22.2497
	rs117428573	A	C	-0.3132	0.0119	8	27696981	0.0684	4.67e-06	10857	0.00192745	20.9629
	rs117484888	A	G	0.3794	0.0158	21	15303777	0.0799	2.05e-06	7423	0.00302834	22.5416
	rs12570881	A	T	-0.0867	0.8028	10	5815194	0.0174	6.27e-07	11344	0.00218386	24.8235
	rs140982443	T	C	0.1794	0.963	19	14884642	0.0395	5.58e-06	9906	0.00207802	20.6235
	rs142180961	T	C	0.2488	0.0166	12	38055500	0.0553	6.82e-06	10724	0.00188397	20.2381
	rs145793996	A	G	-0.2278	0.9801	11	37594094	0.0492	3.66e-06	11779	0.00181668	21.434
	rs151041734	T	C	-0.3825	0.0139	8	79506727	0.0746	2.94e-07	8297	0.00315857	26.2833
	rs17129907	A	G	-0.1381	0.9503	11	97047987	0.0303	5.17e-06	11790	0.00175883	20.7696
	rs17635883	A	G	0.0937	0.122	7	51409710	0.0211	8.96e-06	11344	0.00173538	19.7169
	rs192538756	A	T	0.1159	0.8743	20	2629394	0.0241	1.52e-06	9461	0.00243857	23.1228
	rs200144408	T	TG	-0.0682	0.595	14	86567756	0.0147	3.49e-06	8368	0.00256565	21.5194
	rs2228059	T	G	0.3692	0.5146	10	6002368	0.0127	8.39e-186	11344	0.0693336	844.966
	rs2836464	A	G	0.0796	0.8384	21	39896592	0.0169	2.48e-06	11791	0.00187796	22.1809
	rs4459616	T	C	0.14	0.0658	18	12175379	0.0294	1.92e-06	9899	0.00228547	22.6712
	rs4772056	C	G	0.0894	0.8608	13	98893318	0.0197	5.68e-06	11344	0.00181213	20.5905
	rs62144964	A	G	0.0852	0.1223	2	31652761	0.019	7.32e-06	11782	0.00170378	20.1047
	rs6751509	T	C	0.0577	0.3704	2	52233445	0.0128	6.55e-06	11782	0.00172173	20.3169
	rs679874	A	G	0.0629	0.7114	6	153065996	0.0139	6.03e-06	11779	0.00173544	20.4738
	rs6845172	C	G	0.0778	0.8203	4	140657353	0.0162	1.57e-06	11772	0.00195537	23.0598
	rs7137828	T	C	-0.0748	0.5243	12	111932800	0.0133	1.87e-08	11344	0.00278051	31.6245
	rs7898286	T	G	-0.1967	0.3975	10	6009462	0.0135	4.34e-48	11344	0.0183706	212.258
	rs79638163	T	G	0.176	0.9701	1	235799305	0.0398	9.77e-06	11792	0.00165559	19.5517
	rs9270551	A	G	0.0749	0.7077	6	32560501	0.0153	9.81e-07	11344	0.00210813	23.961
Interleukin-17A levels	rs12599620	T	C	-0.0726	0.7391	16	8011846	0.0153	2.08e-06	11336	0.0019823	22.512
	rs13028360	A	T	0.0597	0.4446	2	193404884	0.0135	9.77e-06	11336	0.00172216	19.5526
	rs145734140	A	G	-0.3662	0.985	8	82998811	0.0815	7.01e-06	8187	0.00245995	20.1844
	rs1462017	C	G	-0.0893	0.1776	8	70106392	0.017	1.5e-07	11774	0.00233811	27.5887
	rs146575213	A	T	-0.4006	0.0103	19	16896917	0.0904	9.36e-06	8776	0.00223263	19.633
	rs17448036	A	G	-0.0585	0.5609	3	189579511	0.0128	4.87e-06	11783	0.00176957	20.8842
	rs2429911	T	C	0.2309	0.0251	17	2272057	0.0486	2.02e-06	11294	0.00199462	22.5683
	rs2731803	T	C	-0.0713	0.3974	5	17221637	0.0161	9.49e-06	11782	0.00166183	19.6089
	rs28852438	A	G	-0.068	0.2897	7	6380998	0.0148	4.34e-06	11336	0.00185877	21.1066
	rs33998516	A	C	-0.0802	0.7781	1	96622380	0.0164	1.01e-06	11336	0.00210516	23.9103
	rs34557923	T	G	0.2446	0.9819	10	67955765	0.0517	2.23e-06	10913	0.00204691	22.3796
	rs3895928	T	C	-0.1893	0.9682	12	89686567	0.0418	5.93e-06	11783	0.00173755	20.5057
	rs4877075	A	G	0.0908	0.1411	9	91976386	0.0192	2.25e-06	11336	0.00196903	22.3611
	rs4985487	T	G	-0.0615	0.6045	16	70109850	0.0138	8.33e-06	11336	0.00174893	19.8571
	rs56702825	A	G	0.1383	0.9451	8	504034	0.0303	5.01e-06	11766	0.00176751	20.8298
	rs57876893	T	G	0.1915	0.0279	14	23580861	0.043	8.45e-06	11776	0.0016814	19.8302
	rs75788494	T	C	-0.2432	0.021	2	13468626	0.0525	3.61e-06	10574	0.0020253	21.4549
	rs77529534	T	C	-0.1279	0.9323	9	27215497	0.0272	2.57e-06	11775	0.00187425	22.107
	rs77595989	T	G	0.1696	0.9648	12	118130693	0.0371	4.84e-06	11767	0.00177283	20.8944
	rs79982350	C	G	-0.1467	0.0555	9	31560030	0.0295	6.6e-07	11336	0.00217676	24.7252
Interleukin-17C levels	rs1072074	A	G	-0.0649	0.5847	4	24758319	0.0141	4.17e-06	11785	0.00179449	21.1825
	rs10870773	A	G	-0.0816	0.8025	13	44396409	0.0171	1.82e-06	11345	0.00200315	22.7673
	rs113334480	T	C	-0.0962	0.8992	3	184205438	0.0217	9.29e-06	11788	0.00166444	19.6497
	rs113702571	T	C	-0.2558	0.9848	8	118629302	0.0564	5.75e-06	11786	0.00174228	20.5669
	rs114882743	A	T	-0.3259	0.9804	1	176930254	0.0548	2.73e-09	11345	0.00310779	35.3615
	rs11931996	T	C	-0.1219	0.9068	4	152291909	0.0262	3.28e-06	11345	0.00190446	21.6435
	rs12092228	T	G	0.1508	0.0512	1	242536005	0.0327	4e-06	9892	0.00214531	21.2627
	rs12863903	T	C	-0.0857	0.1597	13	96638651	0.018	1.93e-06	11345	0.00199409	22.6642
	rs12895022	T	C	0.1091	0.0906	14	102333234	0.0236	3.78e-06	11774	0.00181182	21.3674
	rs139152046	T	G	-0.2421	0.0211	12	23245149	0.0536	6.28e-06	9422	0.00216062	20.3971
	rs139637682	T	C	-0.3301	0.9817	2	111999407	0.0737	7.5e-06	8488	0.0023579	20.0564
	rs17700884	T	G	-0.105	0.3783	16	88684495	0.0136	1.16e-14	11775	0.00503671	59.5974
	rs1920106	T	C	0.0633	0.3948	7	21240100	0.0132	1.62e-06	11792	0.00194637	22.9925
	rs199658824	T	TG	-0.2362	0.9733	12	52739413	0.0468	4.49e-07	8391	0.00302648	25.4662
	rs2408771	T	G	0.0625	0.4358	5	126053775	0.0138	5.93e-06	11345	0.00180473	20.5081
	rs2770113	A	G	0.0604	0.4998	6	158194819	0.0135	7.67e-06	11345	0.00176131	20.0138
	rs2814092	C	G	0.0624	0.6437	6	66547346	0.0135	3.8e-06	11792	0.00180854	21.3613
	rs28552890	A	T	-0.096	0.8859	8	23691952	0.0215	8e-06	11345	0.00175428	19.9337
	rs39779	C	G	0.1077	0.1032	16	8393906	0.0227	2.09e-06	11345	0.00198022	22.5062
	rs59356989	A	G	-0.0882	0.8432	5	107423766	0.0177	6.26e-07	11790	0.00210166	24.8266
	rs6874610	T	G	-0.0649	0.2795	5	39436460	0.0144	6.58e-06	11783	0.00172092	20.3091
	rs72815428	T	C	-0.1673	0.0423	5	174836306	0.0366	4.85e-06	11775	0.00177133	20.8908
	rs73181003	A	G	-0.1122	0.093	22	46922217	0.0246	5.09e-06	11345	0.00183027	20.7988
	rs7324443	C	G	0.0637	0.3575	13	30065064	0.014	5.36e-06	11345	0.00182149	20.6989
	rs75246422	T	C	-0.0951	0.1233	5	174179760	0.0201	2.23e-06	11793	0.00189462	22.3818
	rs75360344	A	G	-0.1414	0.0498	7	35414652	0.031	5.08e-06	11774	0.00176394	20.8018
	rs7559734	T	C	-0.0915	0.8803	2	212465664	0.0206	8.92e-06	11345	0.001736	19.7256
	rs77223587	T	G	-0.3175	0.9893	15	46123423	0.0705	6.68e-06	10324	0.00196069	20.278
	rs77654242	T	G	-0.2174	0.9707	2	136675328	0.0469	3.56e-06	10294	0.00208297	21.4827
	rs78289993	A	G	0.1577	0.961	8	14156196	0.0351	7.03e-06	11785	0.00170992	20.1825
	rs79340054	T	C	0.138	0.9508	10	19368604	0.0309	7.97e-06	11780	0.00169029	19.9419
	rs79599491	T	C	-0.1905	0.9711	15	42484321	0.0419	5.45e-06	11306	0.00182499	20.6674
	rs8015296	C	G	-0.1162	0.0991	14	92763907	0.0253	4.37e-06	9461	0.00222468	21.0901
Interleukin-18 levels	rs113552426	C	G	-0.278	0.9792	16	84730435	0.0581	1.71e-06	11249	0.00203114	22.8908
	rs113841145	A	G	0.2866	0.9893	11	116331456	0.0629	5.2e-06	13809	0.00150119	20.7581
	rs115120333	T	C	-0.1967	0.9795	1	78975194	0.0443	8.99e-06	14743	0.00133547	19.7125
	rs11605127	C	G	-0.0629	0.7543	11	268430	0.0137	4.41e-06	14730	0.00142901	21.0766
	rs11918804	A	C	-0.1184	0.9337	3	196038580	0.0266	8.54e-06	11791	0.00167749	19.8092
	rs12201187	A	T	0.0676	0.2767	6	162785078	0.0138	9.65e-07	13245	0.00180841	23.9922
	rs12648080	A	G	0.072	0.8077	4	121893301	0.0146	8.16e-07	14743	0.00164686	24.3165
	rs12681624	C	G	-0.0935	0.8179	8	144606172	0.0157	2.59e-09	13657	0.00259025	35.4618
	rs12711729	T	C	-0.0702	0.7336	2	126751021	0.0153	4.47e-06	11345	0.00185217	21.0482
	rs139760701	A	T	-0.3049	0.989	3	115001900	0.0604	4.46e-07	13809	0.00184195	25.4787
	rs1403742	A	T	-0.0567	0.371	20	51289816	0.0124	4.82e-06	14296	0.00146041	20.9056
	rs144626837	T	C	0.2026	0.9792	2	125030834	0.0458	9.71e-06	14741	0.0013257	19.5654
	rs148504635	A	C	0.2532	0.9857	16	54161464	0.0525	1.42e-06	14737	0.00157585	23.2568
	rs17229943	A	C	-0.16	0.9351	5	68682536	0.0267	2.07e-09	14744	0.00242966	35.9053
	rs2108621	T	C	0.0581	0.3565	19	5344989	0.0126	4.01e-06	14296	0.00148508	21.2594
	rs35495214	T	C	0.1374	0.0465	11	112433719	0.0291	2.34e-06	14735	0.00151071	22.2909
	rs35538453	CA	C	-0.3011	0.0126	21	15968566	0.0663	5.59e-06	10407	0.00197792	20.6211
	rs35656694	A	C	0.0746	0.851	16	52032393	0.0165	6.15e-06	14744	0.0013845	20.4386
	rs385076	T	C	-0.1857	0.3734	2	32489851	0.0123	1.68e-51	14296	0.0156938	227.904
	rs4140444	A	G	0.2157	0.0204	6	38300402	0.0461	2.88e-06	14741	0.00148295	21.8897
	rs4612182	A	G	-0.0547	0.5914	6	138336137	0.0123	8.7e-06	14743	0.00133967	19.7745
	rs55858715	T	G	-0.117	0.0649	11	86685696	0.0254	4.1e-06	13233	0.00160085	21.2148
	rs56266057	T	G	0.0796	0.8662	10	17082153	0.018	9.77e-06	14295	0.00136617	19.5533
	rs56836641	T	C	-0.163	0.0477	7	155637974	0.0301	6.12e-08	14743	0.00198515	29.3213
	rs5744249	A	C	0.2039	0.7618	11	112025306	0.0135	1.53e-51	14742	0.0152385	228.091
	rs60235102	T	C	0.1154	0.9237	11	105060888	0.0225	2.91e-07	14722	0.00178363	26.3019
	rs62351325	T	C	0.1557	0.9627	5	19698240	0.0344	6.01e-06	14744	0.00138753	20.4834
	rs67424072	T	G	-0.082	0.8341	7	11104167	0.0165	6.71e-07	14296	0.00172463	24.6944
	rs72766437	T	C	0.0637	0.2088	5	83710370	0.0143	8.41e-06	14734	0.00134494	19.8403
	rs77994606	A	G	-0.2314	0.9814	18	28763724	0.0472	9.46e-07	14743	0.00162761	24.0317
	rs7990672	T	G	-0.0568	0.69	13	90838056	0.0128	9.1e-06	14295	0.00137561	19.6887
interleukin-18 receptor 1 levels	rs115232861	T	C	-0.3209	0.9616	2	102242037	0.0313	1.15e-24	14733	0.0070839	105.097
	rs117195704	A	G	-0.1505	0.0389	10	61379709	0.0313	1.52e-06	14730	0.00156711	23.1167
	rs117524772	A	C	0.2911	0.0232	17	64361924	0.0451	1.09e-10	14295	0.00290592	41.6553
	rs13412259	C	G	-0.0716	0.2682	2	103317167	0.0135	1.13e-07	14295	0.00196391	28.1253
	rs35021151	A	G	-0.1646	0.0317	3	58414784	0.0342	1.49e-06	14735	0.00156955	23.1605
	rs35679975	T	C	0.0726	0.8161	20	51194941	0.0149	1.1e-06	14726	0.00160959	23.7379
	rs62257659	A	G	-0.2015	0.9745	3	79589418	0.042	1.61e-06	14727	0.00156048	23.014
	rs6742007	A	C	0.0962	0.1233	2	104759119	0.0182	1.25e-07	14742	0.0018916	27.935
	rs7149605	A	G	0.1075	0.0957	14	94854041	0.0203	1.19e-07	14731	0.00190006	28.0392
	rs75366565	T	C	-0.401	0.1988	2	103166288	0.0142	1.92e-175	14735	0.0513419	797.358
	rs78199195	A	G	-0.0956	0.8928	3	146882115	0.0196	1.07e-06	14295	0.00166149	23.7872
	rs951774	A	C	0.5719	0.1798	2	102912664	0.0148	1e-200	14728	0.0920521	1492.99
Interleukin-1-alpha levels	rs10057700	A	G	-0.0822	0.4388	5	161958436	0.0181	5.59e-06	8587	0.00239609	20.6198
	rs10063171	T	G	0.0775	0.1932	5	67352803	0.0175	9.49e-06	11340	0.00172649	19.6088
	rs10233998	T	G	0.131	0.0604	7	89060931	0.0286	4.64e-06	11785	0.00177709	20.9767
	rs115494443	A	G	0.2658	0.0186	1	116784131	0.0565	2.55e-06	10853	0.00203507	22.1275
	rs115602471	T	C	0.2215	0.0311	2	170964850	0.0469	2.33e-06	11340	0.00196307	22.301
	rs117537822	T	C	0.2176	0.9755	17	32073614	0.0439	7.17e-07	11788	0.00207991	24.5649
	rs11759846	A	G	-0.3263	0.0799	6	32586222	0.0266	1.36e-34	11788	0.0126044	150.452
	rs11878153	A	G	0.1116	0.9015	18	308555	0.0221	4.42e-07	11787	0.00215875	25.4959
	rs12047801	T	C	0.0783	0.174	1	105113404	0.0171	4.67e-06	11785	0.00177595	20.9632
	rs12529944	T	C	-0.0845	0.178	6	84066908	0.0189	7.79e-06	11340	0.00175959	19.9854
	rs16886503	A	T	0.2438	0.9824	8	89744017	0.0524	3.28e-06	11786	0.00183333	21.6437
	rs190042298	A	G	0.1502	0.0497	3	147628690	0.0339	9.39e-06	9897	0.00197959	19.6269
	rs2426634	A	G	-0.0896	0.1376	20	55282711	0.0198	6.03e-06	11787	0.00173432	20.4744
	rs4767214	T	C	0.062	0.5326	12	114539621	0.013	1.85e-06	11772	0.00192845	22.7417
	rs523604	A	G	0.0754	0.5264	11	118755738	0.0142	1.1e-07	10290	0.00273251	28.1891
	rs61098036	A	G	-0.0856	0.8232	17	53509585	0.0187	4.7e-06	9891	0.002114	20.9496
	rs7138689	T	G	0.0961	0.8877	12	103893494	0.0208	3.83e-06	11777	0.00180925	21.3426
	rs72937918	T	C	-0.2056	0.0233	11	80672314	0.0452	5.4e-06	11772	0.00175451	20.6869
	rs76012752	A	G	0.1568	0.9527	12	28953348	0.0352	8.41e-06	11340	0.00174676	19.8395
	rs76544453	T	C	-0.1609	0.9585	14	81651382	0.0361	8.31e-06	11788	0.00168239	19.862
	rs78267257	A	G	-0.1825	0.0323	14	83490781	0.0406	6.95e-06	10903	0.00184979	20.202
	rs9272305	A	C	-0.2444	0.0316	6	32603879	0.0462	1.22e-07	8587	0.00324836	27.978
Interleukin-2 levels	rs10996419	T	C	-0.1222	0.9188	10	67202938	0.0259	2.38e-06	11784	0.00188552	22.2571
	rs11141276	T	C	0.1434	0.0611	9	88777064	0.0306	2.78e-06	9265	0.00236473	21.9564
	rs111783480	A	G	-0.1462	0.1075	4	14756774	0.0329	8.84e-06	9265	0.00212683	19.7428
	rs144129701	C	G	-0.2699	0.9727	14	55563894	0.0576	2.79e-06	11341	0.00193228	21.9525
	rs145516501	CA	C	-0.2759	0.0229	13	95200973	0.0539	3.08e-07	8383	0.00311581	26.1952
	rs150999021	CAAAT	C	0.0798	0.5014	19	54588401	0.0175	5.12e-06	7456	0.00278109	20.788
	rs1657222	A	G	-0.0621	0.4037	10	34837139	0.0137	5.82e-06	11340	0.0018086	20.5431
	rs1943222	A	G	-0.0622	0.6878	18	58028057	0.0138	6.57e-06	11789	0.00172028	20.3118
	rs28515912	A	C	-0.0723	0.6969	17	103299	0.0149	1.22e-06	10723	0.00219096	23.5409
	rs35252272	G	GT	-0.081	0.7096	17	73558213	0.0177	4.73e-06	7307	0.00285786	20.9365
	rs36006983	T	C	-0.0728	0.7384	16	77431739	0.0153	1.95e-06	11341	0.00199234	22.6362
	rs4703508	T	C	-0.1216	0.9334	5	35188802	0.026	2.91e-06	11789	0.00185199	21.8699
	rs55813957	C	G	0.0728	0.7076	11	128560199	0.016	5.36e-06	11341	0.00182213	20.6988
	rs6535212	T	G	-0.0646	0.6861	4	138235156	0.0139	3.36e-06	11784	0.00182956	21.5954
	rs72659067	A	G	0.3327	0.0111	8	62639773	0.0736	6.17e-06	9980	0.0020433	20.4297
	rs74852566	T	G	-0.1999	0.0244	10	2293803	0.0431	3.52e-06	11789	0.00182139	21.5079
	rs75739108	T	C	0.1737	0.039	3	137247468	0.038	4.85e-06	11341	0.001839	20.8908
	rs7638939	A	T	0.0854	0.8293	3	125991040	0.0174	9.2e-07	11769	0.00204263	24.0848
	rs77832761	A	G	0.1922	0.0318	13	85868678	0.0414	3.44e-06	11785	0.0018255	21.5493
	rs77853517	T	C	-0.1048	0.8961	3	64865615	0.0217	1.37e-06	11787	0.00197488	23.32
	rs77880908	T	C	-0.0886	0.1258	4	47700645	0.0196	6.17e-06	11770	0.00173311	20.4306
	rs79419497	A	G	0.2016	0.9733	2	192579384	0.0424	1.99e-06	11789	0.00191399	22.6035
	rs79925007	T	G	0.1176	0.9036	4	34713434	0.0255	3.99e-06	11341	0.00187184	21.2646
Interleukin-20 levels	rs112421516	A	G	0.1935	0.9708	1	67400701	0.0435	8.66e-06	11336	0.00174247	19.7837
	rs114209791	A	G	-0.2134	0.9756	2	52215130	0.046	3.5e-06	11784	0.00182301	21.5179
	rs114363239	T	C	-0.2372	0.0189	1	41433965	0.0487	1.11e-06	11782	0.00200946	23.7191
	rs115191082	T	G	-0.2543	0.0149	1	104640701	0.0561	5.82e-06	11294	0.00181606	20.5442
	rs117977288	T	G	-0.1546	0.9553	16	80689313	0.0316	9.96e-07	11784	0.00202708	23.9316
	rs12498781	A	G	0.0635	0.3202	4	133183457	0.0137	3.57e-06	11763	0.00182304	21.4799
	rs12969831	A	G	0.1474	0.9399	18	74247282	0.0331	8.46e-06	11336	0.0017463	19.8272
	rs13421547	T	C	0.147	0.044	2	13940522	0.0325	6.09e-06	11784	0.00173309	20.4548
	rs138771212	A	G	-0.3596	0.9909	8	68839107	0.0778	3.8e-06	11336	0.00188106	21.3601
	rs143409618	T	C	-0.2247	0.0541	13	112575760	0.0504	8.26e-06	11784	0.00168392	19.8734
	rs146918864	T	C	-0.2551	0.0228	2	141913966	0.0515	7.29e-07	11438	0.00214055	24.5319
	rs188205021	T	C	-0.222	0.0255	11	100596026	0.0427	2e-07	11774	0.0022905	27.0257
	rs2285212	T	C	-0.1112	0.9158	1	169461481	0.0248	7.33e-06	11336	0.00177042	20.1016
	rs28542561	T	C	-0.1753	0.965	15	23769949	0.0372	2.45e-06	11774	0.0018825	22.2026
	rs34172193	A	G	-0.2175	0.02	6	112451601	0.0488	8.31e-06	10918	0.00181613	19.8609
	rs34691354	C	G	0.0651	0.6659	18	75094435	0.0143	5.3e-06	11336	0.00182489	20.7211
	rs35508685	T	C	0.1688	0.9672	2	213241261	0.0373	6.03e-06	11782	0.00173522	20.4764
	rs383039	A	G	-0.0698	0.2136	1	242399370	0.0156	7.66e-06	11783	0.00169617	20.0165
	rs61992201	T	G	0.0888	0.1397	14	48507353	0.0201	9.97e-06	10267	0.00189743	19.5141
	rs6952803	A	G	0.2776	0.9804	7	54991055	0.0597	3.32e-06	10849	0.00198901	21.6177
	rs72633862	T	G	-0.1722	0.0444	1	9746065	0.0376	4.65e-06	11774	0.00177825	20.9709
	rs72659995	T	C	-0.1232	0.9142	14	21169862	0.0267	3.95e-06	11336	0.00187467	21.2874
	rs73192044	A	G	-0.1066	0.9032	3	119431497	0.0237	6.86e-06	11336	0.00178149	20.2274
Interleukin-20 receptor subunit alpha levels	rs113105910	A	G	-0.2425	0.0165	11	5315973	0.0538	6.56e-06	11786	0.00172086	20.3135
	rs113153423	A	G	0.1913	0.972	8	139987300	0.0407	2.6e-06	11792	0.00187	22.0886
	rs113563938	A	T	0.3176	0.9871	7	12560554	0.0676	2.62e-06	11344	0.00194204	22.0694
	rs115680168	T	C	-0.3364	0.0177	4	164735206	0.0757	8.84e-06	7586	0.00259644	19.7427
	rs11987533	A	G	0.1171	0.1374	8	35154239	0.0198	3.34e-09	11344	0.00307383	34.9709
	rs12056343	T	G	-0.0761	0.7494	8	79840734	0.0166	4.55e-06	9894	0.00211963	21.0119
	rs12138611	C	G	0.119	0.1039	1	168180874	0.0256	3.34e-06	11344	0.00190117	21.6042
	rs143067549	T	C	-0.4166	0.0114	5	46131995	0.091	4.69e-06	7315	0.00285693	20.9526
	rs149111746	A	G	0.2357	0.0208	17	59389022	0.0511	3.98e-06	11783	0.00180235	21.2718
	rs188200783	T	C	-0.2004	0.0429	5	22203180	0.0449	8.07e-06	8974	0.0022149	19.9162
	rs2064077	T	C	0.1072	0.083	1	171216897	0.0241	8.66e-06	11790	0.00167538	19.7825
	rs2883991	T	C	0.08	0.8477	2	53038599	0.0181	9.88e-06	11789	0.00165435	19.5321
	rs28846828	T	C	-0.0765	0.4228	1	153082810	0.0154	6.78e-07	8817	0.00279092	24.6708
	rs4667792	T	C	-0.0606	0.5471	2	166018354	0.0135	7.16e-06	11344	0.00177313	20.1466
	rs59446445	A	G	0.1741	0.0321	5	154577444	0.038	4.61e-06	11790	0.00177723	20.9873
	rs6842116	C	G	-0.0925	0.8324	4	6909807	0.0204	5.78e-06	11344	0.00180913	20.5564
	rs71476058	A	T	-0.2711	0.0278	11	109386685	0.0606	7.69e-06	7943	0.00251325	20.008
	rs72785422	T	C	0.0897	0.8313	16	14288564	0.0195	4.22e-06	11343	0.00186199	21.1563
	rs74032581	A	T	-0.1343	0.9366	16	83519341	0.0298	6.58e-06	11344	0.00178721	20.3069
	rs9817113	T	C	0.1541	0.0446	3	151178393	0.0346	8.44e-06	11790	0.00167961	19.8326
Interleukin-22 receptor subunit alpha-1 levels	rs114416525	A	G	0.2819	0.0142	3	99744651	0.0619	5.26e-06	11345	0.00182478	20.7363
	rs11607326	A	T	-0.0919	0.1246	11	83564435	0.0206	8.15e-06	11345	0.00175118	19.8985
	rs117263973	A	G	0.3467	0.0109	21	42295154	0.0752	4.02e-06	10858	0.00195377	21.2516
	rs117636462	A	G	0.3671	0.9915	20	16761823	0.0828	9.27e-06	10858	0.00180706	19.653
	rs11777386	A	G	-0.1003	0.0953	8	52767675	0.0224	7.55e-06	11779	0.00169926	20.0462
	rs12240324	A	G	0.2203	0.9713	10	44669337	0.047	2.77e-06	11793	0.00185952	21.9664
	rs13169282	A	G	-0.0709	0.2216	5	144256718	0.0158	7.21e-06	11783	0.00170601	20.1328
	rs13257574	T	C	0.2714	0.0167	8	87485765	0.0584	3.36e-06	11306	0.00190659	21.5932
	rs143949731	T	C	0.1655	0.0384	18	22333712	0.0366	6.13e-06	11782	0.00173245	20.4437
	rs146501549	CCCA	C	0.0731	0.4392	3	164196006	0.0163	7.3e-06	7943	0.00252567	20.1071
	rs1473089	A	C	0.2679	0.0253	4	26143082	0.0561	1.79e-06	10916	0.00208473	22.8003
	rs17256492	T	C	-0.0751	0.7694	14	62394907	0.0162	3.56e-06	11345	0.0018907	21.4869
	rs187050106	T	C	0.4278	0.0081	13	56206816	0.0964	9.09e-06	8488	0.00231481	19.6891
	rs187651556	T	C	-0.3827	0.9838	1	29484787	0.0859	8.38e-06	6752	0.00293105	19.8428
	rs3181361	T	C	0.27	0.0163	9	117667449	0.0582	3.5e-06	11345	0.00189345	21.5182
	rs4466	A	G	0.0906	0.1324	22	35723831	0.0203	8.08e-06	11792	0.00168634	19.9155
	rs4811167	T	C	0.0632	0.5504	20	50001752	0.0134	2.4e-06	11793	0.0018827	22.2408
	rs56282088	A	G	0.2815	0.0165	8	81502336	0.0571	8.23e-07	10919	0.00222094	24.2999
	rs75590335	A	G	0.1722	0.0376	4	157031745	0.037	3.25e-06	11345	0.00190559	21.6564
	rs78594373	T	C	-0.1271	0.0671	2	85320044	0.0273	3.23e-06	11767	0.00183866	21.6717
	rs79229049	A	T	-0.2102	0.9695	7	81154741	0.0412	3.36e-07	11781	0.0022046	26.0254
Interleukin-24 levels	rs11256610	A	G	0.3005	0.0145	10	6122343	0.0641	2.76e-06	10850	0.00202146	21.9732
	rs116790447	T	C	0.1729	0.0521	1	18931322	0.0371	3.16e-06	9453	0.00229232	21.7145
	rs117613902	A	G	-0.3	0.9862	14	97741799	0.0657	4.97e-06	10850	0.001918	20.8464
	rs12275648	T	C	-0.0696	0.3114	11	129057999	0.0155	7.11e-06	10277	0.00195811	20.1591
	rs12588414	A	G	0.0753	0.2361	14	104576816	0.0169	8.37e-06	10273	0.00192877	19.8487
	rs143986178	A	G	0.2969	0.0144	21	26067535	0.0644	4.02e-06	10850	0.0019551	21.2505
	rs145295031	A	T	0.3063	0.014	7	9959098	0.0647	2.2e-06	11287	0.00198173	22.4083
	rs145450029	T	G	-0.2153	0.0246	11	76932037	0.0484	8.65e-06	11784	0.00167639	19.7844
	rs145660089	T	C	0.2004	0.0274	11	94477313	0.0446	7.01e-06	11779	0.00171109	20.1861
	rs145891540	T	G	0.1913	0.0315	12	93849398	0.0422	5.81e-06	11772	0.0017426	20.5462
	rs167018	A	G	0.0657	0.4443	7	155623090	0.0136	1.36e-06	11336	0.00205447	23.3333
	rs2165910	A	G	0.0674	0.7371	18	7919506	0.015	7.01e-06	11768	0.00171273	20.1866
	rs2341294	A	G	-0.1318	0.0716	5	149232308	0.028	2.51e-06	9900	0.0022331	22.1527
	rs60306270	A	G	-0.0886	0.1398	16	49575164	0.0191	3.51e-06	11781	0.00182317	21.5143
	rs61997688	T	C	-0.0757	0.8019	14	57398908	0.017	8.47e-06	11772	0.00168156	19.8253
	rs73169406	A	G	0.111	0.1327	22	48661109	0.0207	8.22e-08	11337	0.00252992	28.7494
	rs7401175	A	T	0.0892	0.2392	14	86024172	0.0195	4.78e-06	7943	0.00262744	20.9195
Interleukin-2 receptor subunit beta levels	rs111358562	A	C	-0.1638	0.3346	13	30976443	0.0368	8.54e-06	8817	0.002242	19.8077
	rs11153066	T	C	0.0615	0.5833	6	107846644	0.0137	7.15e-06	11343	0.00177341	20.148
	rs111805691	A	G	-0.1278	0.0648	4	13099601	0.0286	7.88e-06	11344	0.00175711	19.9643
	rs115890206	A	G	0.232	0.9786	2	171243489	0.0502	3.81e-06	10403	0.00204889	21.3543
	rs116007066	A	G	-0.2101	0.025	4	136755243	0.0441	1.9e-06	10295	0.00219985	22.6929
	rs116068903	T	C	0.2831	0.0151	1	67498721	0.0636	8.54e-06	10470	0.00188885	19.8099
	rs11630708	T	C	-0.2102	0.9766	15	84665328	0.0443	2.09e-06	11788	0.00190629	22.5105
	rs116381951	T	C	0.2794	0.9817	1	177439129	0.063	9.21e-06	9983	0.00196633	19.6646
	rs117538197	T	C	0.1213	0.0695	17	4507431	0.0261	3.36e-06	11774	0.00183114	21.5957
	rs13001788	T	C	0.2769	0.9745	2	31896839	0.0557	6.65e-07	8243	0.00298917	24.7076
	rs141460846	T	C	-0.2471	0.9783	11	40470032	0.0535	3.86e-06	11304	0.00188359	21.3285
	rs1472270	C	G	0.0704	0.346	7	98121843	0.0144	1.01e-06	11344	0.00210252	23.897
	rs147955591	A	C	-0.0739	0.2186	8	120536724	0.0166	8.52e-06	11344	0.00174401	19.8151
	rs17549820	T	C	0.0631	0.5622	4	108118301	0.0129	1e-06	11791	0.00202511	23.9224
	rs199629395	T	TA	-0.2288	0.9611	5	22599432	0.0454	4.66e-07	7943	0.00318735	25.3917
	rs2157876	T	G	-0.1133	0.0879	12	111592380	0.0239	2.13e-06	11343	0.00197732	22.4692
	rs2281533	C	G	-0.1844	0.0481	20	6103768	0.0404	5.01e-06	11776	0.00176601	20.8298
	rs301439	C	G	-0.0643	0.6412	9	4589802	0.0144	8e-06	11344	0.00175456	19.9352
	rs34246740	T	C	-0.0721	0.2619	11	36198233	0.0156	3.8e-06	11344	0.00187948	21.3572
	rs55757846	A	G	-0.1021	0.8947	14	25692351	0.0231	9.87e-06	11344	0.00171915	19.5322
	rs55987136	T	C	-0.1967	0.9753	16	12220199	0.0443	8.99e-06	11781	0.00167068	19.7119
	rs71476282	T	C	-0.1842	0.0363	11	115220909	0.0412	7.79e-06	11344	0.00175895	19.9852
	rs9321271	A	C	-0.157	0.9549	6	131393771	0.0325	1.36e-06	11779	0.00197726	23.3324
	rs9921181	A	G	-0.0606	0.4465	16	80775714	0.0128	2.2e-06	11786	0.00189816	22.4105
Interleukin-33 levels	rs1013434	T	C	-0.0732	0.2201	21	40484010	0.0158	3.61e-06	11783	0.00181828	21.4602
	rs10415966	A	C	-0.1184	0.1177	19	14299739	0.0233	3.74e-07	10281	0.00250534	25.8171
	rs10941408	T	C	-0.0666	0.2923	5	38788544	0.0148	6.8e-06	11345	0.00178175	20.2464
	rs112495884	A	G	0.3432	0.0112	18	73359115	0.0748	4.47e-06	10858	0.00193509	21.048
	rs112523022	A	ATG	-0.0903	0.6895	2	13437884	0.0203	8.66e-06	7456	0.00264683	19.7819
	rs1273797	A	G	-0.0652	0.4698	2	227438887	0.0144	5.96e-06	9252	0.00221092	20.4963
	rs13336496	A	C	0.0936	0.8755	16	79491576	0.0203	4.01e-06	11780	0.00180149	21.2562
	rs1427438	T	C	0.3362	0.0144	3	69721499	0.0761	9.97e-06	10891	0.00178888	19.514
	rs148213188	G	GGT	-0.1366	0.908	16	27450250	0.0303	6.54e-06	7456	0.00271849	20.3189
	rs17147023	T	C	0.0689	0.7409	9	133361010	0.0154	7.68e-06	11344	0.00176143	20.0134
	rs17149396	C	G	0.1833	0.0307	7	24423445	0.04	4.59e-06	11789	0.0017781	20.9957
	rs28658099	A	T	0.0848	0.8568	4	45839898	0.0188	6.46e-06	11773	0.0017252	20.3424
	rs34648588	T	TA	-0.0863	0.2972	2	168518584	0.0187	3.93e-06	7943	0.00267418	21.2926
	rs60781061	A	G	0.1773	0.9431	6	85285875	0.0398	8.4e-06	9265	0.00213736	19.8407
	rs6099755	A	G	0.095	0.1263	20	56364589	0.0212	7.42e-06	11345	0.00176686	20.077
	rs62556318	C	G	0.1308	0.9172	9	21663051	0.0277	2.34e-06	11345	0.00196155	22.2936
	rs66755903	A	G	-0.0752	0.2321	8	87995921	0.0162	3.45e-06	11345	0.00189573	21.5441
	rs75671803	A	G	0.2055	0.9763	7	83421169	0.0451	5.2e-06	11785	0.00175864	20.7585
	rs77248338	T	G	0.2314	0.9759	15	98506292	0.0518	7.93e-06	10471	0.00190218	19.9519
	rs7742625	C	G	0.0691	0.6997	6	38719850	0.0148	3.03e-06	11345	0.00191776	21.795
	rs77792454	T	C	-0.1166	0.1064	6	156872261	0.0255	4.82e-06	8817	0.00236574	20.9035
	rs78103000	T	C	-0.0889	0.8647	16	83303070	0.0201	9.74e-06	11345	0.00172131	19.5585
	rs78455659	A	G	0.1259	0.9273	12	96439814	0.0273	3.99e-06	11345	0.00187115	21.2642
	rs79417946	T	C	-0.1259	0.0665	9	31779365	0.0285	9.98e-06	11345	0.00171716	19.5113
	rs8042883	T	C	-0.0681	0.5496	15	66970271	0.0135	4.55e-07	11345	0.00223794	25.4419
Interleukin-4 levels	rs10152568	T	C	-0.0682	0.6072	15	39160069	0.0154	9.49e-06	11784	0.00166155	19.6089
	rs116963481	A	G	0.2805	0.9846	10	34284406	0.0592	2.16e-06	11793	0.00190008	22.4465
	rs11989681	A	G	0.0678	0.5982	8	22649912	0.0136	6.19e-07	11345	0.00218588	24.8488
	rs12481726	T	C	-0.313	0.0162	20	51651490	0.0706	9.27e-06	9849	0.00199169	19.6513
	rs13130198	A	G	-0.0773	0.2374	4	40156881	0.0159	1.16e-06	11345	0.00207901	23.6313
	rs13418255	A	G	0.0701	0.7233	2	107668175	0.0153	4.61e-06	11345	0.00184691	20.9883
	rs139570187	A	AT	-0.2154	0.9648	20	58024118	0.0486	9.33e-06	7943	0.00246696	19.6386
	rs1490743	T	G	-0.1338	0.0752	9	117036047	0.0278	1.49e-06	10281	0.00224807	23.16
	rs2502347	T	C	-0.077	0.2195	1	243071390	0.0167	4.01e-06	11345	0.00187038	21.2555
	rs371539	T	G	0.0797	0.8324	11	131406108	0.0177	6.71e-06	11775	0.00171895	20.272
	rs4876407	T	G	-0.1391	0.9451	8	119274249	0.0299	3.28e-06	11788	0.00183263	21.6391
	rs61984458	T	C	-0.1955	0.0285	14	64861479	0.043	5.45e-06	11345	0.0018187	20.6671
	rs6552795	T	G	0.0753	0.482	4	185535085	0.0157	1.62e-06	8100	0.00283187	22.9976
	rs669029	A	G	-0.0699	0.7524	18	10579314	0.0158	9.69e-06	11345	0.00172221	19.5688
	rs6712163	T	C	0.0609	0.546	2	43501970	0.0136	7.54e-06	11344	0.00176451	20.0484
	rs75610895	T	C	-0.2354	0.0253	10	6800809	0.045	1.68e-07	11787	0.00231621	27.3599
	rs7587695	A	C	0.0598	0.6086	2	172513639	0.0134	8.09e-06	11793	0.00168591	19.9122
	rs76678067	T	G	0.1045	0.9046	15	79597917	0.0231	6.07e-06	11345	0.00180062	20.4612
	rs79359966	A	C	-0.1552	0.9596	8	71370392	0.0345	6.84e-06	11775	0.00171569	20.2335
	rs802281	T	G	-0.1305	0.9368	6	124516990	0.0294	9.05e-06	11786	0.00166892	19.6994
	rs9425728	T	G	0.0664	0.2727	1	173492229	0.015	9.57e-06	11345	0.00172425	19.5919
Interleukin-5 levels	rs10182644	T	C	-0.0828	0.1671	2	46461654	0.0186	8.52e-06	11344	0.00174386	19.8134
	rs10988407	A	G	0.0777	0.2002	9	132281601	0.0167	3.28e-06	11791	0.00183258	21.6439
	rs112289272	T	C	-0.213	0.9743	3	126910721	0.0471	6.12e-06	10905	0.00187188	20.4474
	rs114829303	T	C	0.1661	0.0436	1	37473314	0.0361	4.2e-06	11344	0.00186273	21.1665
	rs12592185	T	C	0.0838	0.8068	15	70546132	0.0173	1.27e-06	11344	0.00206411	23.4595
	rs132210	T	C	-0.0686	0.3408	22	48143913	0.0141	1.14e-06	11344	0.00208228	23.6665
	rs139303816	A	G	0.1942	0.0315	1	62157502	0.0435	8.03e-06	9895	0.00201016	19.9266
	rs141941146	A	G	0.3833	0.9859	6	124474284	0.0825	3.38e-06	10280	0.00209539	21.5817
	rs144124166	T	G	0.211	0.0271	15	56343222	0.0465	5.69e-06	11768	0.00174661	20.5866
	rs17009223	A	G	-0.1169	0.0881	1	208050360	0.0236	7.29e-07	11789	0.00207695	24.5319
	rs201464214	A	AT	-0.2449	0.9701	10	8132034	0.048	3.36e-07	8377	0.00309784	26.025
	rs2212484	T	G	-0.0732	0.2044	11	132275295	0.0162	6.23e-06	11792	0.00172844	20.4135
	rs2995998	T	C	-0.0623	0.3561	9	96094846	0.0137	5.43e-06	11792	0.0017506	20.6758
	rs34639000	A	G	0.0765	0.7289	5	95530542	0.0147	1.95e-07	11773	0.00229511	27.0779
	rs41264833	A	G	-0.2117	0.0254	1	159897328	0.0468	6.08e-06	11790	0.00173254	20.4586
	rs4277106	A	G	-0.2747	0.9858	11	10380223	0.0592	3.48e-06	11790	0.00182292	21.5278
	rs4815018	A	G	0.0615	0.363	20	2159791	0.0139	9.67e-06	11344	0.00172268	19.5724
	rs62069649	A	G	0.2206	0.0267	17	59402478	0.0482	4.72e-06	10431	0.0020041	20.9427
	rs67927317	T	C	-0.114	0.0784	16	6155800	0.0255	7.8e-06	11344	0.00175873	19.9826
	rs706716	T	C	-0.0708	0.2459	5	67548442	0.0158	7.43e-06	11344	0.00176692	20.0759
	rs7142197	A	G	-0.0924	0.1442	14	93316119	0.0188	8.88e-07	11773	0.00204763	24.1521
	rs7193141	C	G	0.2407	0.0351	16	86933894	0.0521	3.84e-06	9377	0.00227104	21.3395
	rs72873944	T	C	-0.1649	0.9609	2	139572732	0.0368	7.43e-06	11792	0.00169988	20.0758
	rs9457226	A	G	0.1911	0.0282	6	167250912	0.0429	8.41e-06	11786	0.00168078	19.8396
Interleukin-6 levels	rs10234370	T	C	0.0582	0.6371	7	28486167	0.0127	4.59e-06	14295	0.00146696	20.998
	rs10977774	A	C	-0.3418	0.9865	9	954741	0.0701	1.08e-06	12312	0.00192727	23.7705
	rs112669397	T	C	-0.3592	0.0119	4	7449788	0.0787	5.01e-06	10217	0.00203477	20.8275
	rs12433894	C	G	0.063	0.2257	14	85619189	0.0139	5.83e-06	14726	0.00139303	20.5396
	rs1346147	A	G	-0.0659	0.7459	8	21260780	0.0135	1.05e-06	14295	0.00166416	23.8255
	rs17486819	T	G	0.0975	0.9152	2	113871806	0.0211	3.82e-06	14739	0.0014466	21.3494
	rs185969953	T	G	-0.3427	0.0105	13	68942611	0.0682	5.04e-07	12934	0.00194841	25.246
	rs187416244	T	C	-0.2244	0.0182	7	76792340	0.0469	1.71e-06	14726	0.00155217	22.8897
	rs2228145	A	C	-0.1684	0.6128	1	154426970	0.0119	1.83e-45	14742	0.0134021	200.231
	rs248536	T	G	-0.0671	0.2276	5	141146747	0.0143	2.7e-06	14295	0.00153787	22.0147
	rs35441559	A	C	-0.2484	0.9868	18	73432128	0.0553	7.06e-06	14740	0.00136698	20.1741
	rs76203502	A	G	-0.2492	0.017	10	127845552	0.0557	7.68e-06	12634	0.00158182	20.0132
	rs79254378	A	C	0.1173	0.0664	19	58504085	0.0262	7.57e-06	14295	0.00140023	20.0416
Interleukin-7 levels	rs10403201	A	G	-0.0584	0.2923	19	14764810	0.0127	4.26e-06	14730	0.00143348	21.1426
	rs1050152	T	C	-0.0651	0.4122	5	131676320	0.0133	9.84e-07	11785	0.00202884	23.9544
	rs10734292	A	G	0.1208	0.067	11	20486401	0.0267	6.06e-06	11776	0.00173524	20.4662
	rs11158239	T	G	0.0965	0.0814	14	59452945	0.0217	8.71e-06	14288	0.00138217	19.7731
	rs11171132	T	C	-0.0724	0.8342	12	55251385	0.0163	8.92e-06	14288	0.0013789	19.7261
	rs116415547	T	G	0.2093	0.0198	4	110732727	0.046	5.36e-06	13870	0.00149039	20.6995
	rs11742240	T	G	-0.0647	0.2796	5	35881376	0.0131	7.86e-07	14736	0.0016526	24.3897
	rs12217463	T	C	-0.1374	0.9572	10	16318694	0.031	9.33e-06	14736	0.00133135	19.6422
	rs12321566	A	G	0.0698	0.237	12	97807415	0.0139	5.12e-07	14287	0.00176187	25.2128
	rs12699881	A	G	0.068	0.2517	7	2401569	0.0138	8.33e-07	14288	0.00169649	24.2772
	rs1375955	T	G	0.0613	0.4013	8	106555039	0.0121	4.06e-07	14288	0.00179308	25.6619
	rs139102025	C	G	-0.1493	0.0376	4	147814894	0.0337	9.41e-06	12846	0.00152556	19.6242
	rs144728120	T	C	0.1495	0.0436	3	35502404	0.0316	2.23e-06	14717	0.00151855	22.3794
	rs17161952	T	C	0.0929	0.9031	1	223649878	0.0204	5.27e-06	14734	0.00140553	20.7354
	rs62338232	A	G	-0.0813	0.1357	4	185760185	0.018	6.28e-06	14288	0.00142576	20.3974
	rs62387962	T	G	-0.078	0.1347	5	157298830	0.0176	9.34e-06	14288	0.00137276	19.6383
	rs7026771	A	G	0.0691	0.5682	9	133854336	0.0148	3.03e-06	12403	0.00175446	21.7953
	rs74131483	A	G	0.1372	0.9451	1	194276216	0.0274	5.52e-07	13240	0.00189016	25.0693
	rs76213792	T	G	-0.2791	0.0113	12	17798114	0.0616	5.87e-06	14288	0.00143471	20.5257
	rs77336315	A	C	0.2512	0.9836	1	97287518	0.0531	2.24e-06	13801	0.00161896	22.3762
	rs78939185	C	G	0.2134	0.0211	7	129478199	0.0481	9.14e-06	11775	0.00166883	19.68
	rs79072837	T	C	-0.136	0.0497	15	81321256	0.028	1.19e-06	14715	0.00160068	23.5886
Interleukin-8 levels	rs11712240	T	C	0.0932	0.1151	3	132203683	0.0206	6.06e-06	11777	0.00173504	20.4656
	rs12075	A	G	0.0667	0.5552	1	159175354	0.0116	8.92e-09	14741	0.00223787	33.058
	rs12188297	A	T	-0.0755	0.2006	5	120608739	0.0147	2.81e-07	14740	0.00178643	26.3755
	rs12217463	T	C	-0.1365	0.9559	10	16318694	0.0308	9.34e-06	14744	0.00133036	19.6383
	rs13064825	T	C	0.056	0.4104	3	16705058	0.012	3.06e-06	14296	0.00152103	21.7747
	rs141384565	A	G	-0.3943	0.0095	6	2140801	0.0886	8.57e-06	11331	0.00174486	19.802
	rs141979722	T	C	0.2829	0.0146	3	172877373	0.0608	3.27e-06	11669	0.00185191	21.6463
	rs144815207	T	C	0.3186	0.9879	1	233542010	0.0622	3.02e-07	13394	0.00195502	26.2329
	rs145125644	A	G	0.2687	0.9866	7	17688229	0.0555	1.29e-06	14733	0.00158843	23.4364
	rs146058124	G	GGC	0.1599	0.9498	2	233468903	0.0328	1.09e-06	11329	0.00209338	23.7614
	rs1516478	T	C	0.1479	0.0386	3	76218188	0.0322	4.37e-06	14741	0.00142915	21.0943
	rs1582581	A	G	-0.0541	0.393	16	60551242	0.0119	5.46e-06	14730	0.00140116	20.6653
	rs1988503	T	C	0.0548	0.5814	17	11189278	0.0121	5.93e-06	14296	0.00143269	20.5083
	rs199932878	CT	C	-0.239	0.0364	4	73291057	0.0465	2.75e-07	10894	0.00241908	26.4125
	rs2466352	C	G	-0.0957	0.9125	8	133415401	0.0212	6.36e-06	14730	0.00138149	20.3748
	rs2612387	T	G	0.2945	0.0101	18	73584415	0.0651	6.07e-06	12935	0.00157963	20.4617
	rs34519991	T	C	0.0555	0.5073	18	12258051	0.012	3.75e-06	14296	0.00149403	21.3876
	rs370192906	A	G	0.389	0.9886	16	22653353	0.0875	8.76e-06	9893	0.00199383	19.7604
	rs4769882	T	C	-0.1103	0.94	13	31352538	0.0249	9.44e-06	14744	0.00132911	19.6197
	rs6446951	A	G	-0.1894	0.0665	4	74574265	0.0241	3.87e-15	14729	0.00417576	61.7543
	rs6585420	T	C	0.1545	0.9598	10	118629449	0.0325	2e-06	14744	0.00153042	22.596
	rs6709159	A	G	0.0562	0.4424	2	108946178	0.0117	1.56e-06	14744	0.00156245	23.0697
	rs7216538	A	G	-0.1324	0.0541	17	73572798	0.0279	2.08e-06	13672	0.00164445	22.5167
	rs72633250	A	C	0.0574	0.4025	15	101649801	0.0124	3.67e-06	14296	0.00149663	21.4249
	rs72710634	T	C	0.1432	0.0447	5	2106405	0.0322	8.7e-06	14744	0.00133961	19.7749
	rs72886502	T	G	-0.3895	0.0095	18	36692976	0.076	2.98e-07	12291	0.00213242	26.2614
	rs75579654	A	G	0.1025	0.0739	1	46373240	0.0231	9.11e-06	14728	0.00133506	19.6863
	rs76149515	T	C	-0.1546	0.9689	16	4804879	0.0348	8.89e-06	14741	0.00133706	19.7334
	rs8069322	A	G	0.0668	0.7222	17	54450134	0.0131	3.41e-07	14726	0.00176262	25.9987
	rs906401	T	C	0.0941	0.9034	18	73700336	0.02	2.54e-06	14729	0.0015007	22.134
	rs972492	A	C	-0.0936	0.1404	5	37903927	0.0184	3.64e-07	12412	0.00208051	25.873
Latency-associated peptide transforming growth factor beta 1 levels	rs10403201	A	G	-0.0597	0.292	19	14764810	0.0125	1.79e-06	14730	0.00154616	22.8071
	rs10508556	T	C	0.0523	0.4627	10	18285342	0.0114	4.48e-06	14735	0.00142634	21.0443
	rs114152855	T	C	-0.299	0.0112	4	175537640	0.0613	1.07e-06	14249	0.00166691	23.7881
	rs141437550	T	TA	-0.1073	0.906	3	124310529	0.0225	1.85e-06	11330	0.00200324	22.7383
	rs143420877	T	C	0.1447	0.0388	8	51696312	0.0303	1.79e-06	14729	0.00154599	22.803
	rs144834546	T	C	-0.2662	0.0227	12	24809427	0.0526	4.17e-07	12935	0.00197615	25.6081
	rs149458216	A	C	-0.2301	0.0182	16	48902293	0.0472	1.09e-06	14726	0.00161125	23.7624
	rs151241327	A	AT	0.1563	0.9531	14	38436952	0.0336	3.29e-06	11324	0.00190726	21.6353
	rs1800472	A	G	-0.4623	0.0345	19	41847860	0.0335	2.55e-43	14736	0.0127586	190.414
	rs183319799	T	G	0.2185	0.0182	9	87111083	0.0461	2.14e-06	14733	0.00152247	22.4617
	rs1921885	A	C	0.1265	0.9391	4	84952443	0.0263	1.51e-06	14288	0.00161657	23.1318
	rs201799031	C	G	0.1918	0.9725	7	113796203	0.0427	7.06e-06	11760	0.00171273	20.1729
	rs2281119	T	C	-0.0873	0.1204	22	45002724	0.019	4.33e-06	14284	0.00147581	21.1087
	rs2365502	A	G	0.1321	0.9369	7	156395495	0.029	5.23e-06	11777	0.00175878	20.7461
	rs2525703	T	C	0.0668	0.1815	7	144100595	0.0151	9.7e-06	14723	0.00132747	19.5677
	rs2631367	C	G	-0.0605	0.4529	5	131705458	0.013	3.26e-06	11785	0.00183441	21.6546
	rs28535005	A	T	-0.0548	0.4227	16	86330952	0.0122	7.06e-06	14288	0.00141012	20.1735
	rs34536806	T	G	0.0989	0.9023	11	95274487	0.021	2.48e-06	14288	0.00154992	22.1765
	rs34992551	T	C	-0.0931	0.1103	7	16406570	0.0199	2.89e-06	14734	0.0014833	21.8844
	rs371119188	T	C	0.1588	0.0406	13	112876202	0.0358	9.18e-06	12189	0.00161163	19.6727
	rs4659810	A	G	-0.0551	0.3438	1	237983229	0.0121	5.27e-06	14710	0.00140769	20.7335
	rs4911055	T	C	-0.0607	0.6556	13	85826913	0.0137	9.39e-06	11783	0.00166325	19.6274
	rs4919925	T	C	0.0561	0.3696	21	43119625	0.0124	6.06e-06	14287	0.0014306	20.4655
	rs56025355	T	C	0.3006	0.0106	17	62499163	0.0666	6.38e-06	12968	0.00156846	20.3687
	rs58801460	A	G	0.0964	0.081	5	11362066	0.0216	8.08e-06	14736	0.00134983	19.9153
	rs60821320	A	C	-0.1083	0.0779	12	95312882	0.0232	3.04e-06	12852	0.00169268	21.7878
	rs6827317	A	G	0.2159	0.0172	4	10683051	0.048	6.86e-06	14736	0.00137103	20.2285
	rs7013321	A	G	-0.0608	0.4469	8	106593558	0.0121	5.04e-07	14288	0.001764	25.245
	rs7247630	T	C	0.1378	0.0525	19	41981195	0.0271	3.68e-07	14729	0.00175237	25.8524
	rs73045256	A	G	-0.1921	0.9378	19	41811072	0.0276	3.4e-12	14288	0.00337905	48.4368
	rs734515	A	G	-0.0594	0.7486	17	9112300	0.0133	7.96e-06	14715	0.0013537	19.9439
	rs7570818	A	G	-0.0849	0.8857	2	107310081	0.0183	3.5e-06	14729	0.00145917	21.5206
	rs7656674	A	T	0.0626	0.5957	4	5793052	0.0121	2.3e-07	14288	0.00186979	26.7619
	rs7820135	T	C	-0.0747	0.8321	8	68719454	0.0155	1.44e-06	14730	0.00157431	23.223
Leukemia inhibitory factor levels	rs10152968	A	G	0.0678	0.7664	15	60604436	0.0153	9.36e-06	11792	0.00166252	19.6337
	rs11127419	T	C	0.0707	0.3559	2	3091471	0.0153	3.82e-06	9252	0.0023026	21.3482
	rs111417524	T	C	0.3026	0.0139	7	52054682	0.0674	7.14e-06	10701	0.00188008	20.1529
	rs11442499	CT	C	-0.0707	0.6419	8	73410768	0.0157	6.69e-06	8388	0.00241175	20.2738
	rs11608349	A	T	-0.3084	0.0168	12	68026044	0.0661	3.08e-06	9362	0.00231979	21.7637
	rs116794364	C	G	-0.3015	0.9851	2	224292526	0.0631	1.77e-06	10858	0.00209823	22.8263
	rs117844161	A	G	0.1842	0.9695	13	88387973	0.0408	6.34e-06	11781	0.00172713	20.3791
	rs11883375	A	G	-0.1011	0.1385	19	54851842	0.0197	2.87e-07	11776	0.00223153	26.3327
	rs12595568	T	G	-0.0652	0.2544	15	38990803	0.0146	7.98e-06	11792	0.00168837	19.9396
	rs13105239	A	C	0.0575	0.5333	4	23472007	0.013	9.73e-06	11766	0.00165996	19.5603
	rs1348602	T	G	-0.0782	0.2297	13	35704767	0.0173	6.18e-06	9023	0.00225937	20.428
	rs145344087	C	G	0.2548	0.021	3	58954742	0.0556	4.59e-06	10281	0.00203858	20.9974
	rs147461732	A	G	0.2606	0.0179	15	80114266	0.0583	7.82e-06	11345	0.0017581	19.9772
	rs1534627	T	C	0.06	0.5978	10	13969539	0.0132	5.48e-06	11791	0.00174922	20.6577
	rs190222173	A	C	-0.3456	0.9882	3	121028150	0.0781	9.64e-06	9984	0.00195745	19.5776
	rs234592	A	G	-0.0635	0.5456	14	97087097	0.0136	3.02e-06	11345	0.00191792	21.7968
	rs332426	A	G	0.112	0.0899	19	6801966	0.0238	2.53e-06	11789	0.00187495	22.1416
	rs34084384	A	AT	0.1331	0.1302	16	29777590	0.0291	4.79e-06	6879	0.00303198	20.9143
	rs35337966	A	AT	-0.0783	0.674	16	61998438	0.0175	7.67e-06	7942	0.00251434	20.0142
	rs4326609	A	T	-0.0707	0.7435	1	244347370	0.0155	5.08e-06	11345	0.00183052	20.8017
	rs4699986	T	G	0.0629	0.6927	5	61150440	0.0139	6.03e-06	11792	0.00173353	20.4738
	rs62213023	T	C	-0.1676	0.0399	21	43995327	0.0374	7.42e-06	11345	0.00176698	20.0784
	rs7225483	T	G	0.0671	0.486	17	28341679	0.0143	2.7e-06	9849	0.00223055	22.0133
	rs74992559	A	G	0.1725	0.0351	10	31490202	0.0367	2.6e-06	11784	0.00187128	22.0888
	rs80092539	A	T	0.0993	0.8758	2	46125903	0.0213	3.13e-06	11345	0.00191207	21.7301
	rs825264	A	G	-0.2119	0.0321	2	222585468	0.0453	2.9e-06	10291	0.00212171	21.8767
	rs9482537	C	G	0.1084	0.9095	6	124651086	0.0243	8.16e-06	11345	0.00175098	19.8962
	rs9648464	T	C	0.0606	0.4384	7	4467714	0.0135	7.16e-06	11345	0.00177297	20.1466
Leukemia inhibitory factor receptor levels	rs112883732	A	G	0.0639	0.2266	2	174802976	0.0144	9.1e-06	11784	0.00166824	19.6881
	rs115938660	T	C	-0.2181	0.0215	5	110784241	0.0467	3.01e-06	11770	0.00184968	21.8074
	rs117117000	A	G	0.1586	0.961	8	119917062	0.0333	1.91e-06	11784	0.00192128	22.6801
	rs1275374	A	G	-0.0611	0.4056	8	118638630	0.0137	8.2e-06	11336	0.00175154	19.8868
	rs12754806	A	G	0.0563	0.4817	1	238821453	0.0122	3.94e-06	11768	0.00180638	21.2923
	rs143212977	A	G	0.2467	0.0184	12	115088443	0.0558	9.82e-06	11336	0.00172132	19.5431
	rs147006060	A	G	-0.2602	0.0179	21	43780807	0.0566	4.28e-06	11775	0.0017916	21.1304
	rs1549488	C	G	-0.06	0.4942	11	4431867	0.0134	7.55e-06	11335	0.00176565	20.0455
	rs1604713	A	C	-0.1451	0.9399	8	107256388	0.0322	6.6e-06	11336	0.00178808	20.3024
	rs1645151	C	G	0.0745	0.6059	5	95049215	0.0164	5.55e-06	8809	0.00233713	20.6313
	rs1690678	A	C	0.0904	0.1109	10	27930818	0.0192	2.5e-06	11784	0.0018777	22.1646
	rs2289779	T	G	0.0788	0.5419	5	38527228	0.0134	4.09e-09	11336	0.00304131	34.5753
	rs2569006	T	G	-0.0553	0.4142	5	145246085	0.0125	9.69e-06	11780	0.00165869	19.5685
	rs41307428	T	C	0.2027	0.067	9	136336804	0.0299	1.21e-11	11774	0.00388821	45.9506
	rs452976	T	C	0.0692	0.8025	5	84611579	0.0153	6.1e-06	11770	0.001735	20.4529
	rs4689540	T	C	0.0611	0.5834	4	6753471	0.0138	9.53e-06	11336	0.00172629	19.5996
	rs4937122	T	G	0.1262	0.9129	11	126228659	0.0248	3.61e-07	11336	0.00227911	25.8904
	rs6002001	A	G	0.6489	0.0043	22	41054967	0.1417	4.66e-06	6861	0.00304721	20.9647
	rs62258077	T	C	-0.063	0.6603	3	58363371	0.013	1.26e-06	11762	0.00199272	23.4812
	rs635634	T	C	-0.2885	0.1918	9	136155000	0.0153	2.61e-79	11784	0.0292891	355.496
	rs6671847	A	G	-0.0604	0.4812	1	161478810	0.0135	7.67e-06	11336	0.00176271	20.0138
	rs7047277	T	C	0.0558	0.6218	9	14698077	0.0126	9.49e-06	11774	0.00166295	19.6089
	rs72730728	A	T	0.1414	0.9403	5	36424241	0.0302	2.84e-06	11336	0.00193013	21.9184
	rs72837682	T	C	-0.08	0.7807	17	7063650	0.0172	3.3e-06	11336	0.00190474	21.6295
	rs73157388	T	C	-0.1306	0.9229	7	79349730	0.0285	4.6e-06	11336	0.00184898	20.9952
	rs778016	A	G	-0.0681	0.2875	6	68918580	0.0145	2.65e-06	9883	0.0022269	22.0531
	rs78981063	A	G	-0.1377	0.9558	2	84195883	0.0302	5.13e-06	11784	0.00176115	20.7864
	rs8059299	A	G	0.1051	0.8941	16	9246057	0.0232	5.89e-06	11336	0.00180711	20.5188
	rs9313148	C	G	-0.0824	0.1414	5	6378192	0.0173	1.91e-06	11777	0.00192261	22.6824
Monocyte chemoattractant protein-1 levels	rs11214549	A	G	-0.1673	0.0305	11	113108311	0.0376	8.61e-06	14732	0.00134206	19.7951
	rs117265389	C	G	0.1734	0.0256	16	4938452	0.0377	4.24e-06	14733	0.00143384	21.1522
	rs117317477	T	G	-0.3227	0.0125	22	21921920	0.0704	4.57e-06	11725	0.0017888	21.0077
	rs117510656	T	C	-0.2587	0.9806	11	87277670	0.0562	4.16e-06	14285	0.00148114	21.1865
	rs11870164	T	C	0.0751	0.2772	17	32567679	0.013	7.61e-09	14733	0.00226006	33.3683
	rs12075	A	G	0.1694	0.5552	1	159175354	0.0113	8.39e-51	14730	0.0150277	224.704
	rs12367122	A	G	0.0739	0.1756	12	30998369	0.0159	3.35e-06	14284	0.00151004	21.599
	rs142018247	T	C	0.1966	0.02	2	114120803	0.0442	8.67e-06	14726	0.0013417	19.7817
	rs146186562	T	G	-0.2293	0.9789	6	20408729	0.0497	3.96e-06	14285	0.00148788	21.2831
	rs148307902	A	G	0.2553	0.0243	5	2885014	0.0538	2.08e-06	13798	0.00162934	22.5151
	rs149604038	C	G	-0.2813	0.9851	3	185463545	0.0556	4.21e-07	13798	0.00185169	25.5933
	rs1788443	T	C	-0.0537	0.5055	21	43981957	0.0119	6.4e-06	14285	0.00142349	20.3608
	rs181998213	T	C	0.3723	0.9872	3	46519788	0.0695	8.47e-08	14285	0.00200477	28.6917
	rs1846616	A	T	0.0856	0.362	3	46032441	0.0119	6.33e-13	14719	0.00350309	51.7362
	rs190108694	A	G	-0.2084	0.0286	18	75133468	0.0455	4.64e-06	11325	0.00184897	20.9747
	rs207311	T	C	0.0579	0.6697	4	19075878	0.0126	4.32e-06	14285	0.00147603	21.1133
	rs2544916	A	T	0.1653	0.9698	5	100158495	0.0366	6.29e-06	14720	0.0013838	20.395
	rs34292320	T	C	-0.0684	0.2742	13	43553825	0.0134	3.32e-07	14285	0.00182067	26.052
	rs352082	C	G	0.0788	0.1269	6	114180646	0.0178	9.56e-06	14284	0.00137015	19.5953
	rs35728689	A	G	0.3004	0.0959	3	46390228	0.0198	5.44e-52	14732	0.0153842	230.15
	rs4682862	A	G	0.0576	0.6154	3	42877413	0.0122	2.34e-06	14285	0.001558	22.2877
	rs72730728	A	T	0.1238	0.9416	5	36424241	0.0272	5.33e-06	14285	0.00144808	20.713
	rs7619350	A	G	0.0986	0.118	3	132269435	0.0201	9.32e-07	11764	0.00204136	24.0596
	rs77128226	T	C	-0.1063	0.0875	20	15213518	0.0218	1.08e-06	14285	0.00166169	23.7735
	rs77344300	T	C	-0.1381	0.0491	9	78838039	0.0293	2.44e-06	14733	0.00150559	22.2123
	rs79697698	T	C	-0.348	0.0136	20	9086080	0.0653	9.86e-08	13752	0.00206096	28.3968
	rs9324105	T	C	-0.0775	0.1395	14	29273195	0.0175	9.49e-06	14285	0.00137104	19.6095
	rs9811380	A	G	-0.0584	0.7146	3	128321226	0.0131	8.27e-06	14284	0.00138941	19.8711
	rs9942602	T	C	0.0618	0.4922	7	17977054	0.0117	1.28e-07	14728	0.00189077	27.8963
Monocyte chemoattractant protein 2 levels	rs12523126	A	T	0.1121	0.0746	5	165649355	0.0232	1.35e-06	14288	0.00163138	23.344
	rs159293	T	C	0.1572	0.7969	17	32704563	0.0147	1.09e-26	14724	0.00770699	114.343
	rs16969449	T	G	1.0367	0.8851	17	32635033	0.0174	1e-200	14288	0.199006	3549.33
	rs744156	A	C	-0.1588	0.9594	16	4700056	0.0325	1.03e-06	13663	0.00174434	23.871
	rs7550207	T	C	0.0672	0.769	1	159174885	0.0139	1.33e-06	14736	0.00158358	23.3695
	rs75580960	T	C	-0.0904	0.8703	19	2151761	0.0188	1.52e-06	13224	0.00174542	23.1183
Monocyte chemoattractant protein-3 levels	rs116170440	A	G	-0.257	0.0167	4	36138371	0.0579	9.05e-06	10848	0.00181289	19.6983
	rs12075	A	G	-0.0899	0.5624	1	159175354	0.013	4.67e-12	11780	0.00404322	47.8144
	rs12661848	T	G	0.0655	0.5602	6	123906471	0.0147	8.36e-06	9889	0.00200366	19.85
	rs139796674	A	G	0.2334	0.0249	9	110584352	0.0492	2.1e-06	11335	0.00198147	22.5006
	rs146174820	A	G	0.2663	0.0247	2	68614232	0.0547	1.13e-06	10469	0.00225881	23.6965
	rs147793446	A	G	0.1941	0.0345	1	201769310	0.0413	2.6e-06	11770	0.0018731	22.084
	rs148859911	A	G	0.1507	0.05	11	42245173	0.0328	4.34e-06	11771	0.00179014	21.106
	rs153473	C	G	-0.0638	0.4563	5	150634915	0.0134	1.92e-06	11335	0.00199592	22.665
	rs16947053	A	G	0.2264	0.9779	15	93092575	0.0487	3.34e-06	11783	0.00183081	21.6083
	rs182239847	T	G	-0.1716	0.9096	4	144892144	0.0359	1.75e-06	9453	0.00241117	22.843
	rs187435509	T	G	0.171	0.0356	16	4844729	0.0381	7.18e-06	11780	0.00170708	20.1404
	rs200447680	A	C	0.1863	0.9612	20	15607887	0.041	5.52e-06	10235	0.00201324	20.643
	rs2228467	T	C	-0.3169	0.9268	3	42906116	0.0252	2.88e-36	11782	0.0132445	158.114
	rs28571854	T	C	-0.1098	0.0785	9	16472947	0.0247	8.78e-06	11775	0.00167541	19.7577
	rs28667091	T	G	-0.0613	0.4117	4	47682997	0.0133	4.05e-06	11782	0.00179977	21.2395
	rs4146770	T	C	-0.0933	0.7978	3	151048544	0.0165	1.56e-08	11760	0.0027115	31.9684
	rs481267	A	G	-0.0754	0.3263	1	108717820	0.015	4.99e-07	9889	0.00254859	25.2623
	rs7116054	T	C	-0.0998	0.1822	11	68891695	0.0179	2.47e-08	11335	0.00273492	31.0798
	rs7213460	A	G	0.0942	0.4161	17	32522613	0.0132	9.58e-13	11780	0.00430462	50.919
	rs72689930	T	G	0.1624	0.9529	4	158925763	0.0363	7.68e-06	11783	0.00169577	20.0118
	rs72793575	A	G	0.1043	0.1037	2	23771966	0.0235	9.07e-06	11335	0.00173483	19.695
	rs72939501	A	G	-0.1014	0.1082	18	60781974	0.0226	7.23e-06	11335	0.00177283	20.1272
	rs7327202	C	G	-0.0969	0.1497	13	58931726	0.0194	5.89e-07	10903	0.002283	24.9439
	rs74157668	T	C	0.1574	0.0404	10	121143312	0.0343	4.46e-06	11781	0.00178428	21.0546
	rs78848134	T	C	0.2441	0.0198	20	41126657	0.0514	2.04e-06	11296	0.00199259	22.5493
	rs8129542	A	T	-0.1022	0.1218	21	45846823	0.0228	7.38e-06	10271	0.00195241	20.0885
	rs9968876	T	G	-0.1046	0.8991	6	100087282	0.0221	2.21e-06	11774	0.00189902	22.3978
Monocyte chemoattractant protein-4 levels	rs10140592	A	G	0.2704	0.0209	14	70451473	0.0553	1.01e-06	13753	0.00173545	23.9056
	rs113911480	T	G	-0.1502	0.9632	14	29113167	0.0333	6.47e-06	14709	0.00138124	20.3419
	rs114438927	A	G	0.2261	0.0163	15	30072182	0.05	6.13e-06	12852	0.00158855	20.4453
	rs115511138	A	G	0.1956	0.9694	4	115566991	0.042	3.21e-06	13944	0.00155302	21.6859
	rs12075	A	G	0.189	0.5553	1	159175354	0.0114	9.89e-62	14733	0.0183145	274.824
	rs144118870	A	G	0.1749	0.963	6	31214807	0.0368	2.01e-06	14735	0.00153062	22.5853
	rs144982290	T	C	0.2271	0.025	4	153541434	0.05	5.57e-06	13801	0.00149257	20.6268
	rs148945704	C	G	-0.2016	0.0179	2	160090389	0.0456	9.82e-06	14232	0.00137148	19.543
	rs1995234	A	T	-0.058	0.4227	3	157473371	0.0129	6.92e-06	12404	0.00162708	20.2119
	rs2192410	C	G	0.072	0.1934	3	172370658	0.0158	5.19e-06	12836	0.00161517	20.7627
	rs2497351	T	C	0.0668	0.2018	10	94520346	0.0145	4.09e-06	14736	0.00143818	21.2206
	rs2631360	A	G	0.0609	0.5448	5	131707429	0.0131	3.34e-06	11782	0.00183095	21.6082
	rs2721961	T	G	-0.1201	0.7293	8	116657911	0.0133	1.72e-19	14288	0.00567466	81.5308
	rs3136676	A	G	0.3903	0.9384	17	32683289	0.0251	1.6e-54	14728	0.0161523	241.763
	rs34202150	T	C	0.08	0.8698	16	24019294	0.0181	9.88e-06	14288	0.00136539	19.5327
	rs3917900	A	G	0.1557	0.6401	17	32587314	0.012	1.7e-38	14730	0.0113	168.328
	rs438824	A	G	-0.0548	0.4985	9	102016891	0.0121	5.93e-06	14287	0.00143359	20.5083
	rs4980395	T	C	0.0748	0.184	11	1876594	0.0164	5.09e-06	14288	0.00145383	20.7996
	rs55842014	A	G	-0.0638	0.3598	3	46289113	0.0131	1.11e-06	12404	0.00190857	23.7153
	rs56003568	C	G	0.0569	0.2956	2	203491699	0.0126	6.31e-06	14734	0.00138217	20.3903
	rs61578494	C	G	-0.1675	0.0674	17	32535620	0.0238	1.95e-12	14728	0.00335177	49.5241
	rs62201455	A	C	-0.2136	0.9807	20	12689462	0.0451	2.18e-06	14722	0.00152132	22.428
	rs62336911	T	C	0.1569	0.0417	4	176433708	0.0332	2.29e-06	14288	0.0015607	22.331
	rs72832833	A	G	-0.0635	0.7811	10	117669867	0.0143	8.97e-06	14734	0.00133652	19.7159
	rs74794857	T	C	0.0674	0.4123	5	22143588	0.0139	1.24e-06	11760	0.00199533	23.508
	rs7612912	T	C	0.1281	0.6276	3	42910621	0.012	1.33e-26	14714	0.00768519	113.94
	rs847767	A	G	0.077	0.8533	6	40051588	0.0168	4.58e-06	14733	0.00142381	21.0041
	rs926646	T	C	0.1432	0.9545	20	20023326	0.0304	2.47e-06	14732	0.00150392	22.186
Macrophage inflammatory protein 1a levels	rs112449949	T	C	-0.1932	0.0345	12	130276202	0.0434	8.52e-06	13394	0.00147735	19.8139
	rs113448118	A	G	0.0818	0.1528	7	1108954	0.0179	4.88e-06	11793	0.0017677	20.8798
	rs1143687	T	C	-0.1229	0.0627	16	81922813	0.024	3.04e-07	14743	0.00177551	26.2194
	rs1295911	A	G	-0.087	0.8805	10	12075632	0.0193	6.55e-06	12799	0.00158511	20.3168
	rs147065959	A	C	0.302	0.985	15	28291907	0.068	8.95e-06	11438	0.00172146	19.7206
	rs2847249	T	C	-0.0621	0.2605	18	12747235	0.0136	4.97e-06	14294	0.00145653	20.8471
	rs2853926	A	G	-0.0608	0.7392	6	31263051	0.0133	4.84e-06	14743	0.00141548	20.8951
	rs34563790	G	GA	-0.0636	0.544	13	25660458	0.0135	2.46e-06	10894	0.00203318	22.1905
	rs4861445	A	G	0.0588	0.3744	4	181734829	0.013	6.09e-06	14295	0.0014291	20.4554
	rs56675286	A	C	-0.1806	0.0383	17	34358060	0.0325	2.75e-08	14743	0.00209013	30.8752
	rs5743604	A	G	-0.0736	0.7503	4	38801285	0.0135	4.98e-08	14737	0.00201282	29.7187
	rs66822987	T	C	0.0653	0.2284	3	63106417	0.0144	5.77e-06	14295	0.00143646	20.5608
	rs677925	T	C	-0.0668	0.7284	17	15741465	0.0143	2.99e-06	12411	0.00175514	21.8178
	rs7137828	T	C	-0.0837	0.5247	12	111932800	0.0133	3.11e-10	11344	0.00347911	39.5978
	rs7537266	T	C	0.0615	0.2426	1	238391155	0.0137	7.15e-06	14294	0.00140781	20.1488
	rs78871521	T	C	0.1812	0.0304	16	4774017	0.0371	1.04e-06	13246	0.00179764	23.8508
	rs7917198	T	G	-0.0706	0.8397	10	93675891	0.0159	8.99e-06	14731	0.0013366	19.7132
	rs8951	T	C	-0.4102	0.7695	17	34415720	0.0135	1e-200	14295	0.0606679	923.13
	rs9540456	A	G	0.0926	0.8776	13	66085374	0.0181	3.12e-07	14295	0.00182762	26.17
	rs9911791	A	G	0.176	0.8208	17	34820996	0.0162	1.71e-27	14295	0.00818917	118.014
Matrix metalloproteinase-1 levels	rs10732827	A	G	0.0558	0.3498	10	85891907	0.0124	6.8e-06	14742	0.00137174	20.2473
	rs10978641	A	T	0.0649	0.7462	9	109554196	0.014	3.56e-06	14296	0.00150095	21.4868
	rs10990535	T	C	0.0703	0.253	9	99091009	0.0135	1.91e-07	14734	0.00183706	27.1134
	rs116350236	A	T	0.0639	0.3845	12	124668322	0.0142	6.8e-06	10717	0.00188596	20.2462
	rs11673125	T	C	-0.0585	0.296	19	14763748	0.0127	4.1e-06	14741	0.00143732	21.2151
	rs116889819	A	G	-0.176	0.0455	11	102806398	0.03	4.45e-09	14744	0.00232892	34.4131
	rs12122036	A	T	-0.1077	0.0741	1	109101434	0.024	7.21e-06	14296	0.00140664	20.1348
	rs12141791	A	G	0.0859	0.6981	1	156419786	0.013	3.9e-11	14296	0.00304481	43.6555
	rs12367368	T	G	0.0861	0.1146	12	83594043	0.0186	3.67e-06	14744	0.00145122	21.425
	rs12380451	T	C	-0.0593	0.7098	9	9191014	0.0133	8.25e-06	14296	0.00138863	19.8767
	rs141782294	A	G	0.3767	0.9777	11	102354473	0.0445	2.56e-17	14731	0.00484096	71.6493
	rs148908824	A	G	-0.2306	0.0214	12	24806965	0.0517	8.18e-06	12935	0.00153569	19.8916
	rs149819211	A	G	-0.1601	0.0417	1	21336393	0.0351	5.08e-06	14744	0.0014091	20.8022
	rs188626385	T	C	-0.2509	0.0177	7	120591120	0.053	2.2e-06	12935	0.00172954	22.4069
	rs189173367	T	C	0.3179	0.0131	3	8761961	0.0714	8.49e-06	11925	0.00165961	19.8204
	rs2155053	T	C	-0.3212	0.9461	11	102604607	0.0264	4.68e-34	14741	0.00994207	148.008
	rs2229629	A	G	-0.3153	0.0135	2	75116527	0.0673	2.8e-06	10887	0.00201203	21.9451
	rs2926741	T	C	-0.0704	0.3436	12	57098597	0.0126	2.31e-08	14296	0.00217893	31.2136
	rs4734879	A	G	0.1136	0.7422	8	106583124	0.0137	1.11e-16	14296	0.00478649	68.7472
	rs484915	A	T	-0.3517	0.5613	11	102673248	0.0119	5.73e-192	14295	0.0575849	873.353
	rs58811245	T	C	-0.1051	0.9266	20	60732102	0.0234	7.07e-06	14723	0.0013683	20.1704
	rs6717478	A	T	0.1548	0.966	2	63657053	0.0338	4.65e-06	14742	0.00142081	20.9725
	rs7219205	A	G	0.0569	0.5023	17	4351312	0.0121	2.57e-06	14296	0.00154443	22.1102
	rs72777396	A	G	0.1657	0.9671	2	10923106	0.0364	5.31e-06	14744	0.00140351	20.7197
	rs77095316	T	G	-0.1416	0.0705	11	102572180	0.0238	2.69e-09	14744	0.00239506	35.3927
	rs873675	T	C	0.1234	0.0684	3	64991445	0.0234	1.34e-07	14742	0.00188288	27.8061
	rs9524612	T	C	-0.072	0.177	13	95429892	0.0162	8.81e-06	14296	0.00137981	19.7503
Matrix metalloproteinase-10 levels	rs10971521	A	G	-0.0585	0.2739	9	33470408	0.0132	9.34e-06	14725	0.00133208	19.6383
	rs112062276	T	G	0.1203	0.0601	6	134160498	0.0249	1.36e-06	14733	0.00158181	23.3385
	rs11225354	T	C	0.2957	0.879	11	102510046	0.0181	5.38e-60	14296	0.0183273	266.861
	rs112327130	C	G	-0.2862	0.0153	8	77953661	0.0608	2.51e-06	12456	0.00177575	22.1545
	rs112966738	T	C	0.2201	0.9801	9	81249363	0.0486	5.93e-06	14296	0.00143262	20.5072
	rs113958571	A	G	-0.2315	0.0188	20	20711695	0.0503	4.18e-06	14296	0.00147948	21.179
	rs11771706	A	C	0.2157	0.9813	7	13720685	0.0482	7.64e-06	14744	0.00135644	20.0238
	rs12567824	A	C	0.07	0.822	1	159990022	0.0153	4.76e-06	14296	0.00146205	20.9292
	rs1356799	T	G	-0.069	0.7974	2	140567666	0.015	4.22e-06	13869	0.00152338	21.1569
	rs137899039	T	TAC	0.0669	0.301	8	73477880	0.0145	3.95e-06	11325	0.00187613	21.2833
	rs138847931	T	C	-0.3484	0.9866	6	167150835	0.0769	5.88e-06	11439	0.00179117	20.5224
	rs139747874	T	C	-0.2523	0.9867	20	37234290	0.0567	8.6e-06	13422	0.00147303	19.7972
	rs142915220	A	G	-0.3256	0.9794	11	102881952	0.0494	4.37e-11	13809	0.00313609	43.4362
	rs17099622	A	G	-0.2064	0.9296	11	102700352	0.0233	8.12e-19	14296	0.00545903	78.4597
	rs17860955	T	C	1.1371	0.983	11	102649482	0.047	2.6e-129	14256	0.0394393	585.249
	rs192820441	A	G	0.2701	0.9874	12	117560675	0.0603	7.49e-06	13394	0.00149573	20.0609
	rs201718957	T	TA	0.1535	0.0581	12	29855732	0.0311	7.99e-07	10894	0.0022312	24.3566
	rs2584662	A	C	-0.0597	0.585	17	47470487	0.0122	9.91e-07	14296	0.0016722	23.9424
	rs34387740	A	G	0.0845	0.1751	9	136375396	0.019	8.69e-06	11345	0.00174038	19.7756
	rs3742926	T	C	-0.0912	0.0978	14	33014869	0.0196	3.27e-06	14744	0.00146631	21.648
	rs516316	C	G	0.1003	0.4452	19	49206145	0.0117	1.01e-17	14742	0.00496037	73.4804
	rs55804377	A	G	-0.2185	0.0185	10	1063892	0.0469	3.18e-06	14741	0.00147025	21.7019
	rs55942631	T	G	0.1032	0.9147	8	99434029	0.023	7.22e-06	14296	0.0014063	20.13
	rs72699188	C	G	-0.0931	0.8507	9	6176871	0.0166	2.04e-08	14744	0.00212884	31.4503
	rs7683424	A	G	0.054	0.4046	4	187115945	0.0121	8.09e-06	14296	0.00139123	19.9139
	rs7966257	C	G	-0.0819	0.1335	12	111251437	0.0178	4.2e-06	14295	0.00147877	21.1674
Neurturin levels	rs10412462	A	C	-0.1731	0.0363	19	14691684	0.0366	2.25e-06	11790	0.00189363	22.3645
	rs113580784	A	G	-0.2288	0.0208	20	55469957	0.0495	3.8e-06	11768	0.00181222	21.3613
	rs117216753	T	C	0.2114	0.0291	15	28183982	0.0475	8.57e-06	9339	0.00211642	19.8029
	rs11766761	T	C	0.0729	0.8184	7	41670710	0.0165	9.95e-06	11783	0.00165391	19.517
	rs140212763	T	G	-0.1599	0.9347	13	19290907	0.0358	7.95e-06	8783	0.00226622	19.9449
	rs143131035	T	C	-0.4361	0.0118	4	43313220	0.0867	4.91e-07	7585	0.00332454	25.2941
	rs148658700	A	T	-0.3205	0.0145	9	138510992	0.0713	6.95e-06	11343	0.00177818	20.2023
	rs182274799	A	G	0.1565	0.0646	11	10358788	0.031	4.46e-07	9461	0.00268658	25.4808
	rs192427410	T	G	0.3743	0.0252	8	43185781	0.0786	1.92e-06	8783	0.00257532	22.6723
	rs28572049	A	G	0.0707	0.2983	15	95039717	0.016	9.93e-06	9461	0.00205952	19.5212
	rs29630	T	C	-0.074	0.2493	5	171026588	0.0159	3.25e-06	11343	0.00190596	21.6567
	rs35808217	T	TTTC	-0.0786	0.6	14	64661011	0.0171	4.3e-06	7942	0.0026532	21.1224
	rs4360502	A	G	-0.0652	0.3445	1	214886642	0.0141	3.76e-06	11342	0.0018817	21.3787
	rs4723879	A	G	-0.0722	0.2241	7	4596494	0.0163	9.45e-06	11343	0.00172672	19.6165
	rs48221	T	C	-0.0596	0.3995	3	8648067	0.0134	8.68e-06	11784	0.00167595	19.7792
	rs61589891	A	G	-0.1563	0.0545	6	73859555	0.0348	7.08e-06	9021	0.00223118	20.168
	rs62120726	A	G	0.0786	0.8077	2	15734798	0.0172	4.88e-06	11343	0.00183764	20.8791
	rs7202385	A	T	0.0746	0.6725	16	26080883	0.0157	2.02e-06	9460	0.00238096	22.5729
	rs75066660	A	G	0.2148	0.0197	5	92157390	0.0476	6.4e-06	11789	0.00172436	20.3601
	rs76777800	T	C	0.3387	0.0176	3	73067086	0.0738	4.44e-06	6941	0.00302538	21.0568
	rs76807861	A	G	-0.2154	0.023	6	153460965	0.0486	9.33e-06	10901	0.00179875	19.6399
	rs7712604	C	G	-0.0879	0.6738	5	21508959	0.0176	5.9e-07	8587	0.00289635	24.9374
	rs77216559	T	C	0.1667	0.958	11	4475910	0.034	9.44e-07	11791	0.0020346	24.0348
	rs8030121	A	G	0.0601	0.4519	15	51931074	0.0136	9.91e-06	11343	0.00171868	19.5252
	rs8033310	T	C	0.1332	0.9133	15	24046105	0.0286	3.2e-06	11343	0.00190862	21.687
	rs908372	C	G	-0.0622	0.3324	2	172434373	0.0136	4.8e-06	11773	0.00177356	20.9136
Neurotrophin-3 levels	rs1009409	T	G	0.0552	0.3857	13	69789253	0.0121	5.07e-06	14295	0.00145376	20.8088
	rs10121142	A	T	-0.0633	0.263	9	32900305	0.0139	5.26e-06	12844	0.00161204	20.7353
	rs1017982	A	G	0.0623	0.2606	1	238095957	0.014	8.59e-06	14296	0.00138326	19.7997
	rs10780690	T	G	0.0557	0.5265	9	87478172	0.012	3.46e-06	14296	0.0015048	21.5421
	rs11151953	C	G	0.0734	0.5258	18	72123860	0.0124	3.23e-09	14296	0.00244496	35.0339
	rs111981019	A	C	-0.2188	0.9635	4	158274860	0.0495	9.86e-06	12800	0.00152409	19.5351
	rs11225042	A	C	-0.0973	0.8737	11	101727684	0.0203	1.64e-06	12412	0.00184752	22.9701
	rs112418830	T	C	0.1366	0.0567	6	151293888	0.0263	2.06e-07	14296	0.00188346	26.973
	rs116906009	T	C	-0.1839	0.9745	12	118360925	0.041	7.28e-06	14727	0.00136423	20.1158
	rs11756802	A	T	-0.1414	0.0444	6	7170084	0.0319	9.31e-06	14296	0.00137248	19.6452
	rs145686993	C	G	-0.2464	0.0161	2	46306174	0.0539	4.84e-06	14257	0.00146366	20.895
	rs146532158	T	C	-0.1859	0.0249	10	115833862	0.0386	1.46e-06	14741	0.00157099	23.1913
	rs17537796	A	C	-0.2571	0.9866	7	40026172	0.0553	3.33e-06	14254	0.00151412	21.6119
	rs185208766	T	C	0.3291	0.0142	3	73021223	0.0722	5.16e-06	9893	0.00209576	20.7727
	rs188129302	T	C	-0.2607	0.018	5	146781995	0.0577	6.24e-06	12412	0.00164201	20.4108
	rs2034246	A	C	0.0582	0.5677	5	114451587	0.012	1.23e-06	14296	0.00164269	23.5192
	rs2107473	A	G	-0.2393	0.0175	7	8762956	0.0507	2.36e-06	13394	0.00166049	22.2743
	rs2213143	T	C	-0.1139	0.0687	22	22401216	0.0253	6.73e-06	14296	0.00141572	20.265
	rs255889	A	G	-0.0937	0.9203	5	111111113	0.0212	9.88e-06	14731	0.00132434	19.5321
	rs2846299	A	G	0.0582	0.3022	11	123375056	0.0125	3.22e-06	14721	0.00147045	21.6754
	rs28735437	C	G	-0.1168	0.1435	15	88514855	0.0164	1.06e-12	14737	0.00343002	50.7153
	rs3218587	A	G	0.1364	0.0429	6	111688927	0.0294	3.49e-06	14744	0.00145776	21.5216
	rs5751454	T	C	0.1823	0.0287	22	43649715	0.0398	4.64e-06	13680	0.00153128	20.977
	rs58399805	A	T	0.1106	0.0799	12	5680104	0.022	4.98e-07	14737	0.00171203	25.27
	rs7250584	T	C	-0.117	0.0529	19	8335689	0.026	6.8e-06	14743	0.00137165	20.2473
	rs72652073	C	G	0.058	0.3811	8	72031901	0.0125	3.48e-06	14296	0.00150372	21.5266
	rs73166403	T	C	-0.092	0.1114	7	152298228	0.02	4.22e-06	14296	0.00147795	21.157
	rs77065501	T	C	0.326	0.0135	8	143406020	0.0721	6.14e-06	10754	0.00189745	20.4401
	rs77109322	T	C	0.1398	0.0423	2	240277019	0.0313	7.95e-06	14744	0.00135121	19.9465
	rs7718539	T	C	-0.0539	0.353	5	1730637	0.0122	9.96e-06	14740	0.00132247	19.5164
	rs79759094	A	G	-0.1163	0.0638	4	7533099	0.0251	3.6e-06	14728	0.00145558	21.4661
	rs871910	T	C	-0.0632	0.2256	10	7026672	0.0141	7.39e-06	14296	0.00140337	20.0879
Osteoprotegerin levels	rs10142466	A	G	0.057	0.49	14	69271784	0.0109	1.7e-07	14721	0.00185419	27.3425
	rs112635299	T	G	0.2618	0.0205	14	94838142	0.0433	1.48e-09	14733	0.00247512	36.5514
	rs114165349	C	G	-0.1948	0.0337	1	27021913	0.034	1.01e-08	14727	0.00222402	32.8217
	rs114805200	C	G	-0.2032	0.9827	2	155956833	0.0455	7.97e-06	14285	0.00139424	19.9418
	rs1230164	C	G	-0.0671	0.7288	4	99986023	0.0129	1.98e-07	14285	0.00189044	27.0523
	rs12637074	T	C	-0.0712	0.8414	3	32324460	0.0158	6.6e-06	14708	0.00137877	20.3042
	rs138408096	A	G	-0.2007	0.0206	15	84250648	0.0423	2.09e-06	14721	0.00152691	22.5089
	rs138557324	T	C	-0.2253	0.0196	12	119984130	0.0473	1.91e-06	14285	0.00158574	22.685
	rs1437633	A	C	-0.079	0.2072	11	16272199	0.0147	7.69e-08	12851	0.00224237	28.877
	rs17396131	A	G	0.0562	0.3327	1	55145897	0.0125	6.92e-06	14285	0.00141305	20.2112
	rs17600346	T	C	-0.1569	0.9631	3	172223982	0.0299	1.54e-07	14723	0.00186679	27.5324
	rs2247769	T	C	-0.1705	0.5577	8	120081031	0.0114	1.42e-50	14285	0.0154174	223.655
	rs271665	T	C	-0.0672	0.748	17	47938521	0.0129	1.9e-07	14710	0.00184139	27.1331
	rs28454196	C	G	-0.2242	0.9758	4	32870458	0.0486	3.97e-06	14285	0.00148755	21.2783
	rs376613127	A	G	-0.2692	0.0133	12	71789031	0.0568	2.14e-06	13154	0.00170473	22.4588
	rs4540346	T	C	0.0518	0.3382	7	116067883	0.0117	9.54e-06	14715	0.0013303	19.5988
	rs61968587	A	G	-0.2671	0.9843	13	109537182	0.0567	2.47e-06	13798	0.00160571	22.188
	rs6506157	A	G	0.0642	0.7937	18	4040656	0.0144	8.26e-06	14285	0.00138951	19.874
	rs6985207	A	C	0.0522	0.5556	8	8604423	0.0114	4.67e-06	14285	0.0014656	20.9638
	rs704	A	G	-0.1404	0.4726	17	26694861	0.0111	1.14e-36	14733	0.0107425	159.967
	rs74111611	T	C	-0.1471	0.9603	12	85607051	0.0298	7.96e-07	14732	0.00165125	24.3632
	rs74627924	A	G	-0.0827	0.8883	2	145820726	0.0183	6.21e-06	14710	0.00138642	20.4197
	rs75064915	A	T	-0.1311	0.0452	2	223274212	0.0295	8.83e-06	14730	0.00133899	19.7471
	rs7703177	T	C	0.053	0.5883	5	52799456	0.0117	5.9e-06	14285	0.00143442	20.5173
	rs77507094	A	G	0.1965	0.9791	10	55029035	0.0429	4.64e-06	14726	0.00142268	20.9774
	rs928835	A	T	0.1047	0.934	21	21116259	0.0237	9.97e-06	14717	0.00132435	19.5136
	rs9946923	T	C	0.172	0.9707	18	76523646	0.0376	4.77e-06	13230	0.00157919	20.9226
Oncostatin-M levels	rs111827930	A	G	-0.061	0.2479	13	51453936	0.0138	9.86e-06	14288	0.00136564	19.5362
	rs114931601	A	G	0.1125	0.9343	3	26561369	0.0254	9.46e-06	14288	0.0013711	19.6145
	rs116928468	A	G	-0.2566	0.019	17	75178814	0.0536	1.69e-06	11770	0.0019434	22.9145
	rs117867445	C	G	0.2926	0.0172	9	137876508	0.0621	2.46e-06	10471	0.00211572	22.1964
	rs200034863	A	G	0.3067	0.9871	2	149143446	0.0678	6.08e-06	11273	0.00181193	20.4593
	rs201368167	G	GCT	0.0614	0.5809	4	153666541	0.0137	7.4e-06	10894	0.00184038	20.0824
	rs2285179	A	G	-0.0663	0.5586	22	38211954	0.0122	5.5e-08	14288	0.00206271	29.5289
	rs2511241	T	C	0.177	0.9163	11	72945341	0.0236	6.38e-14	13668	0.00409858	56.2418
	rs28444486	A	G	0.0636	0.7378	22	49231540	0.0136	2.92e-06	14735	0.00148198	21.8664
	rs3859189	A	G	0.1101	0.5367	17	38137033	0.0117	4.95e-21	14729	0.00597622	88.5409
	rs4598859	A	G	-0.0534	0.494	15	94565995	0.0118	6.03e-06	14727	0.00138868	20.4767
	rs4818145	A	G	0.0619	0.7439	21	42005707	0.0138	7.27e-06	14288	0.00140618	20.117
	rs4823082	C	G	-0.159	0.0363	22	30600105	0.0346	4.32e-06	14724	0.00143217	21.1146
	rs559651	T	C	-0.0594	0.6496	8	41555366	0.0125	2.01e-06	14715	0.00153224	22.5784
	rs61897429	A	G	-0.0847	0.139	11	47424864	0.017	6.28e-07	14735	0.00168185	24.8205
	rs653178	T	C	-0.0728	0.5224	12	112007756	0.0132	3.48e-08	11785	0.00257434	30.4117
	rs6932879	T	C	-0.162	0.0307	6	162256951	0.0356	5.35e-06	14728	0.00140403	20.7048
	rs7102957	T	C	-0.0803	0.8631	11	102334152	0.0173	3.46e-06	14288	0.00150561	21.5416
	rs76036744	T	C	0.1893	0.9776	15	82216867	0.0419	6.25e-06	14248	0.00143053	20.4086
	rs76275710	A	G	0.2665	0.0176	10	30032133	0.0525	3.85e-07	14735	0.00174569	25.7642
	rs7714366	A	G	0.0619	0.7535	5	169867337	0.0137	6.24e-06	14734	0.00138362	20.4118
	rs80303768	A	G	-0.152	0.0371	21	42594678	0.0327	3.35e-06	14722	0.00146551	21.6039
	rs9264931	T	C	-0.1048	0.8812	6	31274196	0.0191	4.09e-08	14736	0.00203887	30.1021
Programmed cell death 1 ligand 1 levels	rs113302946	A	G	-0.2866	0.014	1	77828069	0.0637	6.82e-06	13801	0.00146462	20.24
	rs12539643	C	G	0.1913	0.966	7	151019021	0.0407	2.6e-06	11337	0.0019449	22.0884
	rs1280389	A	T	0.0574	0.3335	15	57727725	0.0126	5.22e-06	14288	0.00145038	20.7502
	rs146328951	A	G	-0.4926	0.0079	1	27646512	0.0993	7.02e-07	9354	0.00262393	24.6035
	rs151255930	T	C	-0.2518	0.0137	7	105979524	0.0561	7.18e-06	14243	0.00141244	20.143
	rs17256127	T	G	0.1205	0.7372	14	23711425	0.0264	5.01e-06	10407	0.00199789	20.8297
	rs181758547	T	C	-0.3071	0.0116	4	68657948	0.069	8.56e-06	11917	0.00165948	19.8056
	rs2019137	A	G	-0.0507	0.4683	2	113973632	0.0114	8.69e-06	14735	0.00134052	19.7764
	rs2283438	T	C	-0.0577	0.4351	15	89721461	0.012	1.52e-06	14288	0.00161553	23.1168
	rs4974444	A	G	-0.0816	0.8717	3	127280969	0.0176	3.55e-06	14288	0.00150221	21.4929
	rs60830384	A	T	0.1138	0.916	9	5485387	0.0213	9.16e-08	14718	0.00193569	28.5408
	rs62373966	T	G	0.1407	0.9234	5	90058982	0.0273	2.55e-07	11777	0.00225035	26.5576
	rs6917605	T	C	0.0554	0.4457	6	19842497	0.0116	1.79e-06	14733	0.00154575	22.8058
	rs7026097	A	T	0.0832	0.1779	9	34007646	0.016	1.99e-07	12834	0.00210247	27.0358
	rs7125631	T	C	-0.0609	0.6543	11	1948186	0.0128	1.96e-06	14288	0.00158181	22.6336
	rs7137828	T	C	-0.0622	0.5235	12	111932800	0.0133	2.92e-06	11337	0.00192549	21.8676
	rs72823987	A	G	-0.1005	0.9271	2	67288067	0.0223	6.58e-06	14736	0.0013764	20.3078
	rs7304709	T	C	0.0537	0.5862	12	48670152	0.0117	4.44e-06	14727	0.00142837	21.0629
	rs73072534	T	C	-0.1306	0.0469	7	28144510	0.0294	8.91e-06	14288	0.00137918	19.7302
	rs75510105	A	G	0.1933	0.0292	6	134673561	0.0385	5.15e-07	14727	0.00170878	25.2048
	rs79045618	A	G	0.1619	0.0521	19	5799008	0.0324	5.83e-07	10714	0.0023251	24.9645
	rs7936674	A	G	-0.0546	0.6468	11	33845977	0.0123	9.04e-06	14288	0.00137723	19.7022
	rs7945680	T	G	0.061	0.5018	11	127683667	0.0114	8.75e-08	14728	0.00194027	28.628
	rs822335	T	C	-0.1295	0.3471	9	5448218	0.012	3.77e-27	14736	0.00784113	116.444
Stem cell factor levels	rs10832027	A	G	-0.0568	0.6474	11	13357183	0.012	2.21e-06	14734	0.00151829	22.4014
	rs10894669	A	C	-0.0606	0.3129	11	133206940	0.0129	2.63e-06	14735	0.00149543	22.0651
	rs11126305	A	G	-0.0567	0.4624	2	71106068	0.0116	1.02e-06	14718	0.00162068	23.8886
	rs11196977	A	C	0.1658	0.0543	10	116663513	0.0366	5.9e-06	10282	0.00199188	20.5174
	rs11199541	T	C	0.1548	0.0334	10	122531747	0.0339	4.96e-06	14736	0.00141302	20.8489
	rs11608458	T	C	-0.0707	0.6366	12	89369806	0.0122	6.83e-09	14288	0.00234492	33.5783
	rs11877350	A	G	0.0538	0.4265	18	43867311	0.0117	4.26e-06	14728	0.00143359	21.1414
	rs12149545	A	G	0.1146	0.3094	16	56993161	0.0123	1.2e-20	14736	0.00585637	86.7961
	rs12378537	T	C	0.105	0.1215	9	136065526	0.0219	1.63e-06	11337	0.00202354	22.9834
	rs12501773	A	C	0.0528	0.5618	4	88453631	0.0116	5.32e-06	14733	0.00140427	20.7154
	rs138854302	T	C	-0.1391	0.0915	9	128807910	0.0205	1.16e-11	14736	0.00311467	46.0349
	rs140884539	T	C	0.0689	0.2111	14	55341903	0.0154	7.68e-06	14735	0.00135662	20.0142
	rs146276488	A	G	0.2422	0.0144	20	44109198	0.0516	2.68e-06	14728	0.00149367	22.0288
	rs151246947	A	G	0.2116	0.0274	17	16356498	0.0453	3e-06	13224	0.00164724	21.8157
	rs16942887	A	G	0.1658	0.1303	16	67928042	0.0171	3.14e-22	14736	0.00633921	93.9978
	rs174535	T	C	-0.0735	0.6459	11	61551356	0.0121	1.24e-09	14736	0.00249769	36.8931
	rs2024570	T	C	-0.1985	0.0394	20	44776543	0.0341	5.85e-09	14288	0.00236599	33.8806
	rs2043084	C	G	-0.0642	0.2186	15	58682496	0.0141	5.28e-06	14731	0.00140536	20.7287
	rs2133027	A	G	0.4722	0.007	8	47325114	0.1032	4.75e-06	8290	0.00251908	20.9309
	rs2740488	A	C	0.1156	0.7485	9	107661742	0.0133	3.57e-18	14732	0.00510187	75.5359
	rs2843154	T	C	-0.0576	0.5999	1	2244905	0.0128	6.8e-06	13224	0.00152897	20.2469
	rs2980888	T	C	-0.0683	0.2937	8	126507308	0.0126	5.94e-08	14735	0.00199015	29.3793
	rs34813411	T	C	-0.1619	0.0373	4	183543315	0.0339	1.79e-06	14717	0.0015474	22.8053
	rs4389685	A	G	0.053	0.5999	5	124050437	0.0118	7.07e-06	14735	0.00136724	20.1711
	rs45617141	T	G	0.2803	0.9812	15	43623397	0.0512	4.38e-08	12935	0.00231172	29.9667
	rs4846838	A	G	-0.0721	0.8081	1	230281618	0.0158	5.04e-06	12792	0.00162522	20.8204
	rs557933	A	C	-0.0553	0.4647	1	234853268	0.0118	2.78e-06	14287	0.00153489	21.9597
	rs581080	C	G	0.0668	0.8123	9	15305378	0.015	8.45e-06	14734	0.00134421	19.8295
	rs6073958	T	C	-0.2858	0.8039	20	44551855	0.0144	1.16e-87	14730	0.0260457	393.859
	rs62398898	T	C	-0.1161	0.9437	5	161746014	0.0259	7.37e-06	14717	0.00136349	20.0912
	rs705379	A	G	0.0789	0.4598	7	94953895	0.012	4.87e-11	14288	0.00301653	43.2246
	rs71431776	A	C	-0.0938	0.1062	13	26799167	0.0192	1.03e-06	14714	0.00161945	23.8641
	rs71644719	A	G	-0.1584	0.0354	1	223111265	0.0345	4.4e-06	14727	0.00142934	21.0772
	rs72847212	T	C	-0.0721	0.7926	11	834389	0.015	1.53e-06	13659	0.00168863	23.1007
	rs74820408	A	G	-0.0728	0.8399	12	40180662	0.0163	7.96e-06	14287	0.00139425	19.9447
	rs75059384	A	G	-0.1782	0.0264	7	90786565	0.0402	9.3e-06	14736	0.0013317	19.6474
	rs7664024	T	C	-0.0718	0.185	4	18944656	0.0153	2.69e-06	14288	0.00153895	22.0194
	rs78397068	T	C	0.1202	0.9155	1	88911632	0.0233	2.49e-07	14288	0.00185916	26.6095
	rs785900	T	C	0.0575	0.4446	9	79147122	0.0118	1.1e-06	14288	0.00165912	23.7416
	rs798893	C	G	0.095	0.2138	19	54793830	0.0141	1.61e-11	14725	0.00307338	45.3889
	rs8108748	A	G	0.066	0.1997	19	39286122	0.0148	8.22e-06	14288	0.00138992	19.884
	rs9264796	A	G	0.1407	0.0716	6	31270311	0.0303	3.42e-06	12404	0.00173535	21.5592
SIR2-like protein 2 levels	rs1034059	A	G	0.076	0.6981	6	158193698	0.0145	1.59e-07	14288	0.00191905	27.4682
	rs11115639	A	C	-0.0841	0.8864	12	83600525	0.0184	4.86e-06	14730	0.00141624	20.888
	rs115455827	A	G	0.1277	0.9506	5	78787853	0.0277	4.02e-06	14735	0.00144028	21.2502
	rs116198125	T	C	-0.1521	0.9617	3	14613224	0.0329	3.78e-06	14727	0.00144918	21.3702
	rs12152184	A	G	0.0965	0.885	22	45002809	0.0208	3.49e-06	12402	0.00173254	21.5208
	rs12531843	C	G	-0.1286	0.9177	7	14143486	0.0243	1.21e-07	12404	0.00225283	28.0027
	rs138897138	A	G	0.104	0.9138	2	122731427	0.0218	1.84e-06	14288	0.00159034	22.7558
	rs144373891	T	C	-0.5739	0.0161	19	39379770	0.0515	7.69e-29	14736	0.00835668	124.165
	rs147383134	T	C	0.2573	0.9858	8	89590527	0.0551	3.02e-06	13801	0.00157754	21.8029
	rs1966647	T	C	-0.0574	0.5696	19	56709105	0.0126	5.22e-06	14288	0.00145038	20.7502
	rs3788463	T	G	-0.06	0.2743	22	32978251	0.0133	6.44e-06	14288	0.00142236	20.3488
	rs60459634	A	G	-0.1063	0.0886	4	160629137	0.0229	3.45e-06	14288	0.00150581	21.5444
	rs72847333	T	C	0.093	0.8965	2	125508995	0.0204	5.14e-06	14288	0.00145246	20.78
	rs72883370	A	G	-0.3428	0.989	6	63413043	0.0737	3.3e-06	12737	0.00169567	21.6311
	rs7418913	A	G	-0.0615	0.2713	1	203643268	0.0139	9.67e-06	14288	0.00136822	19.5731
	rs7718478	A	T	0.0639	0.7496	5	177560339	0.0138	3.65e-06	14288	0.00149838	21.4379
	rs77381020	T	C	0.0862	0.8546	13	37413465	0.0184	2.8e-06	14288	0.0015337	21.9441
	rs79663946	A	G	-0.0901	0.1174	7	21752339	0.0201	7.37e-06	14288	0.00140435	20.0908
	rs8112891	T	C	0.1179	0.9292	19	7434636	0.0262	6.8e-06	14288	0.00141527	20.2472
Signaling lymphocytic activation molecule levels	rs10212190	A	T	0.0727	0.6151	3	186731157	0.0121	1.88e-09	14285	0.0025207	36.0942
	rs10499604	T	C	0.058	0.3266	7	38626562	0.0125	3.48e-06	14730	0.00145948	21.5267
	rs1057964	T	C	-0.1122	0.7184	5	95235627	0.0142	2.76e-15	11979	0.00518479	62.4218
	rs111865527	T	C	0.2712	0.9863	13	26736047	0.0569	1.88e-06	14244	0.00159232	22.714
	rs112742549	T	C	0.2421	0.9791	13	107639422	0.0506	1.71e-06	13499	0.00169298	22.8889
	rs115154227	T	C	-0.1703	0.0275	6	135333467	0.0381	7.83e-06	14734	0.00135416	19.9765
	rs11745675	C	G	0.0553	0.4344	5	179240655	0.0122	5.82e-06	14286	0.00143614	20.5433
	rs12058421	A	C	-0.1256	0.1616	1	160581152	0.0159	2.8e-15	14731	0.0042181	62.3916
	rs12297442	A	G	0.061	0.7296	12	6062889	0.0135	6.23e-06	14733	0.00138388	20.4142
	rs13014154	A	G	-0.0612	0.3695	2	62575443	0.0123	6.5e-07	14285	0.00173006	24.7532
	rs13147502	A	G	-0.0609	0.5964	4	106143797	0.0127	1.62e-06	12843	0.00178724	22.9911
	rs138657007	A	G	-0.2863	0.0181	10	66091335	0.0577	6.98e-07	12790	0.00192126	24.6163
	rs142352460	T	C	0.2946	0.0246	21	14753496	0.0654	6.65e-06	10216	0.00198229	20.2873
	rs147616029	T	C	-0.0644	0.3774	14	87822926	0.0128	4.87e-07	12850	0.00196605	25.3095
	rs149092077	A	G	-0.3592	0.9888	18	59233474	0.073	8.63e-07	11137	0.00216928	24.2074
	rs1609310	T	G	-0.0557	0.5136	15	55294543	0.012	3.46e-06	14286	0.00150585	21.5421
	rs17720330	C	G	-0.1982	0.0213	9	78767497	0.043	4.04e-06	14727	0.00144056	21.2428
	rs191575088	A	G	0.212	0.9791	5	63606345	0.0474	7.73e-06	12404	0.0016101	20.0007
	rs192245879	A	G	0.3328	0.989	2	216910771	0.0655	3.76e-07	13799	0.00186735	25.812
	rs2393716	C	G	0.0583	0.5241	12	121341933	0.0124	2.58e-06	12848	0.00171756	22.1017
	rs2623960	T	C	0.0688	0.2204	6	152893441	0.0143	1.5e-06	14286	0.00161767	23.1443
	rs2725405	C	G	0.0894	0.4462	17	79220224	0.0141	2.29e-10	10271	0.00389877	40.1932
	rs2790462	T	C	-0.0747	0.2977	10	28873202	0.0126	3.06e-09	14733	0.00237998	35.1432
	rs3184504	T	C	0.097	0.4758	12	111884608	0.013	8.55e-14	11783	0.00470277	55.6651
	rs35271532	A	G	-0.1486	0.0449	18	72388527	0.0324	4.51e-06	14286	0.00147027	21.0323
	rs3745163	A	C	0.0674	0.2299	19	17337555	0.0145	3.35e-06	13669	0.0015782	21.6033
	rs3806818	A	G	0.0707	0.1909	4	6642331	0.0153	3.82e-06	13853	0.00153902	21.3498
	rs3856138	T	C	0.0529	0.5429	1	38044814	0.0118	7.36e-06	14286	0.00140484	20.0949
	rs56244095	A	C	0.1013	0.2121	17	7063899	0.0156	8.38e-11	14286	0.00294292	42.1608
	rs60094514	T	C	0.2209	0.8506	1	160636559	0.0162	2.45e-42	14732	0.0124639	185.91
	rs61833942	T	C	0.2097	0.9803	10	13610507	0.0474	9.69e-06	14286	0.00136815	19.5695
	rs72902770	T	C	-0.0821	0.1184	11	43535182	0.0181	5.74e-06	14723	0.00139549	20.5717
	rs73151926	T	C	0.1063	0.0805	22	22451222	0.0229	3.45e-06	14286	0.00150602	21.5444
	rs73231041	C	G	-0.2791	0.0148	13	78282092	0.0598	3.05e-06	12735	0.00170756	21.7796
	rs7745783	T	C	-0.0589	0.4969	6	42462406	0.0119	7.44e-07	14286	0.00171191	24.4949
	rs7918908	A	G	-0.1175	0.0754	10	128410584	0.0264	8.56e-06	11780	0.00167878	19.8059
[truncated: 419 more rows]

## Sheet: Table S4
	Table S4. Detailed results of MR analysis for causal effects of antibody-mediated immune responses related traits on GERD
	ID	Antibody levels	method	SNP number	Beta	SE	OR	95%CI	P-value
	GCST90006884	Anti-BK polyomavirus IgG seropositivity	MR Egger	9	0.0307003	0.0193763	1.03118	0.993-1.071	0.157115
	GCST90006884		Weighted median	9	0.00769947	0.0109838	1.00773	0.986-1.030	0.483314
	GCST90006884		IVW	9	0.00812335	0.00799688	1.00816	0.992-1.024	0.309718
	GCST90006884		Simple mode	9	0.0114368	0.0179554	1.0115	0.977-1.048	0.541948
	GCST90006884		Weighted mode	9	0.00970752	0.0168471	1.00975	0.977-1.044	0.580316
	GCST90006885	BK polyomavirus VP1 antibody levels	MR Egger	11	0.113235	0.062665	1.1199	0.990-1.266	0.10423
	GCST90006885		Weighted median	11	0.0757159	0.0434191	1.07866	0.991-1.174	0.0811874
	GCST90006885		IVW	11	0.0490083	0.0364493	1.05023	0.978-1.128	0.178767
	GCST90006885		Simple mode	11	0.0786625	0.0691489	1.08184	0.945-1.239	0.281817
	GCST90006885		Weighted mode	11	0.0928619	0.054899	1.09731	0.985-1.222	0.121616
	GCST90006886	Anti-chlamydia trachomatis IgG seropositivity	MR Egger	9	-0.0106798	0.0263598	0.989377	0.940-1.042	0.697459
	GCST90006886		Weighted median	9	-0.0266389	0.016733	0.973713	0.942-1.006	0.111384
	GCST90006886		IVW	9	-0.0256051	0.01361	0.97472	0.949-1.001	0.059925
	GCST90006886		Simple mode	9	-0.0124442	0.0283103	0.987633	0.934-1.044	0.671884
	GCST90006886		Weighted mode	9	-0.0317606	0.0208137	0.968739	0.930-1.009	0.165537
	GCST90006887	Chlamydia trachomatis momp A antibody levels	MR Egger	18	-0.0350142	0.0171559	0.965592	0.934-0.999	0.0581105
	GCST90006887		Weighted median	18	-0.0139315	0.0113103	0.986165	0.965-1.008	0.218038
	GCST90006887		IVW	18	-0.00322286	0.00874165	0.996782	0.980-1.014	0.712367
	GCST90006887		Simple mode	18	-0.0182901	0.0204998	0.981876	0.943-1.022	0.384736
	GCST90006887		Weighted mode	18	-0.0195155	0.0135035	0.980674	0.955-1.007	0.166578
	GCST90006888	Chlamydia trachomatis momp D antibody levels	MR Egger	6	-0.0750569	0.05356	0.927691	0.835-1.030	0.233724
	GCST90006888		Weighted median	6	-0.0363331	0.023954	0.964319	0.920-1.011	0.129321
	GCST90006888		IVW	6	-0.0438057	0.0230279	0.95714	0.915-1.001	0.0571341
	GCST90006888		Simple mode	6	-0.0361866	0.0320546	0.96446	0.906-1.027	0.310171
	GCST90006888		Weighted mode	6	-0.0355577	0.0297769	0.965067	0.910-1.023	0.285982
	GCST90006889	Chlamydia trachomatis pGP3 antibody levels	MR Egger	9	-0.00282135	0.0299134	0.997183	0.940-1.057	0.9275
	GCST90006889		Weighted median	9	-0.0165711	0.0215251	0.983565	0.943-1.026	0.441389
	GCST90006889		IVW	9	-0.0117817	0.0167793	0.988287	0.956-1.021	0.482583
	GCST90006889		Simple mode	9	-0.0149672	0.0347106	0.985144	0.920-1.054	0.677706
	GCST90006889		Weighted mode	9	-0.0131034	0.0302009	0.986982	0.930-1.047	0.675843
	GCST90006890	Chlamydia trachomatis PorB antibody levels	MR Egger	52	0.00423603	0.0046568	1.00425	0.995-1.013	0.367374
	GCST90006890		Weighted median	52	0.000444783	0.00385605	1.00044	0.993-1.008	0.90817
	GCST90006890		IVW	52	0.00253076	0.00247088	1.00253	0.998-1.007	0.305724
	GCST90006890		Simple mode	52	0.00692579	0.00733201	1.00695	0.993-1.022	0.349318
	GCST90006890		Weighted mode	52	0.0042089	0.00497817	1.00422	0.994-1.014	0.401797
	GCST90006891	Chlamydia trachomatis tarp-D F1 antibody levels	MR Egger	7	0.0526492	0.0376299	1.05406	0.979-1.135	0.220648
	GCST90006891		Weighted median	7	0.0300972	0.0228717	1.03055	0.985-1.078	0.188204
	GCST90006891		IVW	7	0.0170239	0.018992	1.01717	0.980-1.056	0.370056
	GCST90006891		Simple mode	7	0.0331205	0.0314278	1.03368	0.972-1.099	0.332525
	GCST90006891		Weighted mode	7	0.0323251	0.0306244	1.03285	0.973-1.097	0.331818
	GCST90006892	Chlamydia trachomatis tarp-D F2 antibody levels	MR Egger	12	0.040369	0.0594569	1.04119	0.927-1.170	0.512569
	GCST90006892		Weighted median	12	-0.0137305	0.0251553	0.986363	0.939-1.036	0.585183
	GCST90006892		IVW	12	-0.00264005	0.0219273	0.997363	0.955-1.041	0.904166
	GCST90006892		Simple mode	12	-0.0173091	0.0402772	0.98284	0.908-1.064	0.675676
	GCST90006892		Weighted mode	12	-0.0103242	0.0344844	0.989729	0.925-1.059	0.770225
	GCST90006893	Anti-cytomegalovirus IgG seropositivity	MR Egger	8	0.0421545	0.0237988	1.04306	0.996-1.093	0.126898
	GCST90006893		Weighted median	8	0.0252974	0.0200672	1.02562	0.986-1.067	0.20744
	GCST90006893		IVW	8	0.0300948	0.0152397	1.03055	1.000-1.062	0.0482944
	GCST90006893		Simple mode	8	0.00851972	0.0307778	1.00856	0.950-1.071	0.789918
	GCST90006893		Weighted mode	8	0.0133041	0.026215	1.01339	0.963-1.067	0.6274
	GCST90006894	Cytomegalovirus pp28 antibody levels	MR Egger	14	0.0248216	0.0763453	1.02513	0.883-1.191	0.750687
	GCST90006894		Weighted median	14	-0.00874119	0.0345486	0.991297	0.926-1.061	0.800259
	GCST90006894		IVW	14	-0.000885164	0.02538	0.999115	0.951-1.050	0.972178
	GCST90006894		Simple mode	14	0.0332803	0.0547228	1.03384	0.929-1.151	0.553558
	GCST90006894		Weighted mode	14	0.0140761	0.0540028	1.01418	0.912-1.127	0.798442
	GCST90006895	Cytomegalovirus pp52 antibody levels	MR Egger	16	0.0403859	0.0546685	1.04121	0.935-1.159	0.472268
	GCST90006895		Weighted median	16	0.0110761	0.0327357	1.01114	0.948-1.078	0.735101
	GCST90006895		IVW	16	0.0293397	0.026622	1.02977	0.977-1.085	0.270425
	GCST90006895		Simple mode	16	0.00538014	0.0595572	1.00539	0.895-1.130	0.929216
	GCST90006895		Weighted mode	16	0.0392907	0.0470051	1.04007	0.949-1.140	0.416339
	GCST90006896	Cytomegalovirus pp150 antibody levels	MR Egger	9	-0.0666344	0.0363047	0.935537	0.871-1.005	0.109075
	GCST90006896		Weighted median	9	-0.0243916	0.0317013	0.975904	0.917-1.038	0.441644
	GCST90006896		IVW	9	-0.025098	0.0233041	0.975214	0.932-1.021	0.281491
	GCST90006896		Simple mode	9	0.0502331	0.0628739	1.05152	0.930-1.189	0.447388
	GCST90006896		Weighted mode	9	-0.0606349	0.0325564	0.941167	0.883-1.003	0.0995547
	GCST90006897	Anti-Epstein-Barr virus IgG seropositivity	MR Egger	4	0.066001	0.0638745	1.06823	0.943-1.211	0.410047
	GCST90006897		Weighted median	4	0.0086902	0.0162143	1.00873	0.977-1.041	0.591987
	GCST90006897		IVW	4	0.006712	0.0134017	1.00673	0.981-1.034	0.61649
	GCST90006897		Simple mode	4	0.0197951	0.0210713	1.01999	0.979-1.063	0.416812
	GCST90006897		Weighted mode	4	0.0144201	0.0195613	1.01452	0.976-1.054	0.514435
	GCST90006898	Epstein-Barr virus EA-D antibody levels	MR Egger	10	0.00287119	0.0535167	1.00288	0.903-1.114	0.958529
	GCST90006898		Weighted median	10	0.0200429	0.0373417	1.02025	0.948-1.098	0.591445
	GCST90006898		IVW	10	0.00729055	0.0260985	1.00732	0.957-1.060	0.779978
	GCST90006898		Simple mode	10	-0.0109145	0.0589796	0.989145	0.881-1.110	0.857289
	GCST90006898		Weighted mode	10	0.0310284	0.0482803	1.03151	0.938-1.134	0.536464
	GCST90006899	Epstein-Barr virus EBNA-1 antibody levels	MR Egger	18	0.0551441	0.0378232	1.05669	0.981-1.138	0.164206
	GCST90006899		Weighted median	18	0.0115006	0.027299	1.01157	0.959-1.067	0.673549
	GCST90006899		IVW	18	-0.0279796	0.0201064	0.972408	0.935-1.011	0.164051
	GCST90006899		Simple mode	18	-0.0622929	0.0523738	0.939608	0.848-1.041	0.250634
	GCST90006899		Weighted mode	18	0.00273392	0.0294601	1.00274	0.946-1.062	0.927147
	GCST90006900	Epstein-Barr virus VCA p18 antibody levels	MR Egger	23	0.0465034	0.0394074	1.0476	0.970-1.132	0.251168
	GCST90006900		Weighted median	23	0.0190942	0.0285431	1.01928	0.964-1.078	0.50352
	GCST90006900		IVW	23	0.0258061	0.0212196	1.02614	0.984-1.070	0.22393
	GCST90006900		Simple mode	23	0.00427121	0.0493428	1.00428	0.912-1.106	0.931803
	GCST90006900		Weighted mode	23	0.016235	0.0398123	1.01637	0.940-1.099	0.687371
	GCST90006901	Epstein-Barr virus ZEBRA antibody levels	MR Egger	14	-0.0359047	0.0338622	0.964732	0.903-1.031	0.309876
	GCST90006901		Weighted median	14	-0.0272581	0.025072	0.97311	0.926-1.022	0.276952
	GCST90006901		IVW	14	-0.0174586	0.0198273	0.982693	0.945-1.022	0.378571
	GCST90006901		Simple mode	14	-0.0220701	0.043268	0.978172	0.899-1.065	0.618545
	GCST90006901		Weighted mode	14	-0.0278112	0.0267466	0.972572	0.923-1.025	0.317385
	GCST90006902	Anti-human herpes virus 6 IgG seropositivity	MR Egger	9	0.0156361	0.0278272	1.01576	0.962-1.073	0.591712
	GCST90006902		Weighted median	9	0.00178264	0.0130477	1.00178	0.976-1.028	0.891327
	GCST90006902		IVW	9	0.0120786	0.00976375	1.01215	0.993-1.032	0.216055
	GCST90006902		Simple mode	9	-0.00357298	0.0170272	0.996433	0.964-1.030	0.839038
	GCST90006902		Weighted mode	9	-0.00150646	0.0137589	0.998495	0.972-1.026	0.915511
	GCST90006903	Anti-human herpes virus 6 E1A IgG seropositivity	MR Egger	13	-0.041464	0.0615675	0.959384	0.850-1.082	0.514548
	GCST90006903		Weighted median	13	0.01482	0.0212289	1.01493	0.974-1.058	0.485111
	GCST90006903		IVW	13	-0.00241855	0.018604	0.997584	0.962-1.035	0.896565
	GCST90006903		Simple mode	13	0.0305509	0.0348808	1.03102	0.963-1.104	0.398295
	GCST90006903		Weighted mode	13	0.0243795	0.0295769	1.02468	0.967-1.086	0.425865
	GCST90006904	Human herpes virus 6 IE1A antibody levels	MR Egger	14	0.05776	0.0428771	1.05946	0.974-1.152	0.202834
	GCST90006904		Weighted median	14	0.0234744	0.0310902	1.02375	0.963-1.088	0.450224
	GCST90006904		IVW	14	0.0271785	0.0224893	1.02755	0.983-1.074	0.226852
	GCST90006904		Simple mode	14	0.0344322	0.0445534	1.03503	0.948-1.129	0.453446
	GCST90006904		Weighted mode	14	0.0231666	0.0309885	1.02344	0.963-1.088	0.468017
	GCST90006905	Anti-human herpes virus 6 IE1B IgG seropositivity	MR Egger	10	-0.0318771	0.0350993	0.968626	0.904-1.038	0.390312
	GCST90006905		Weighted median	10	0.00476717	0.0190367	1.00478	0.968-1.043	0.802262
	GCST90006905		IVW	10	0.000718371	0.0149572	1.00072	0.972-1.030	0.961694
	GCST90006905		Simple mode	10	0.0259374	0.0321681	1.02628	0.964-1.093	0.440849
	GCST90006905		Weighted mode	10	0.0113367	0.0311279	1.0114	0.952-1.075	0.724121
	GCST90006906	Human herpes virus 6 IE1B antibody levels	MR Egger	16	0.131432	0.10547	1.14046	0.927-1.402	0.233157
	GCST90006906		Weighted median	16	-0.0264822	0.0435886	0.973865	0.894-1.061	0.543487
	GCST90006906		IVW	16	0.00150515	0.0372929	1.00151	0.931-1.077	0.967806
	GCST90006906		Simple mode	16	-0.00246736	0.0833864	0.997536	0.847-1.175	0.976785
	GCST90006906		Weighted mode	16	-0.0120384	0.0834663	0.988034	0.839-1.164	0.887239
	GCST90006907	Human herpes virus 6 p101k antibody levels	MR Egger	13	-0.00732866	0.0240692	0.992698	0.947-1.041	0.766443
	GCST90006907		Weighted median	13	-0.0152545	0.0168965	0.984861	0.953-1.018	0.366621
	GCST90006907		IVW	13	-0.00890097	0.013443	0.991139	0.965-1.018	0.507888
	GCST90006907		Simple mode	13	-0.019055	0.0240038	0.981125	0.936-1.028	0.442708
	GCST90006907		Weighted mode	13	-0.0171803	0.019959	0.982966	0.945-1.022	0.40623
	GCST90006908	Anti-human herpes virus 7 IgG seropositivity	MR Egger	8	0.0162269	0.0107481	1.01636	0.995-1.038	0.181848
	GCST90006908		Weighted median	8	0.0112119	0.00771669	1.01128	0.996-1.027	0.14624
	GCST90006908		IVW	8	0.00826583	0.00570347	1.0083	0.997-1.020	0.147264
	GCST90006908		Simple mode	8	0.0148203	0.00995168	1.01493	0.995-1.035	0.180038
	GCST90006908		Weighted mode	8	0.0116469	0.00781872	1.01172	0.996-1.027	0.179938
	GCST90006909	Human herpes virus 7 U14 antibody levels	MR Egger	13	-0.042893	0.105189	0.958014	0.780-1.177	0.691267
	GCST90006909		Weighted median	13	0.0860487	0.0400162	1.08986	1.008-1.179	0.0315278
	GCST90006909		IVW	13	0.0928768	0.0314914	1.09733	1.032-1.167	0.00318525
	GCST90006909		Simple mode	13	0.0874626	0.0600932	1.0914	0.970-1.228	0.171202
	GCST90006909		Weighted mode	13	0.0845014	0.0557075	1.08817	0.976-1.214	0.155191
	GCST90006910	Anti-helicobacter pylori IgG seropositivity	MR Egger	10	0.0319014	0.0582494	1.03242	0.921-1.157	0.598862
	GCST90006910		Weighted median	10	-0.00190438	0.0234712	0.998097	0.953-1.045	0.935333
	GCST90006910		IVW	10	-0.0170296	0.0202766	0.983115	0.945-1.023	0.400983
	GCST90006910		Simple mode	10	0.0156824	0.0374523	1.01581	0.944-1.093	0.68523
	GCST90006910		Weighted mode	10	0.00408404	0.0305631	1.00409	0.946-1.066	0.896638
	GCST90006911	Helicobacter pylori CagA antibody levels	MR Egger	6	-0.0167078	0.0606069	0.983431	0.873-1.107	0.796453
	GCST90006911		Weighted median	6	0.0214667	0.0237625	1.0217	0.975-1.070	0.366323
	GCST90006911		IVW	6	0.0109536	0.0181119	1.01101	0.976-1.048	0.545329
	GCST90006911		Simple mode	6	0.0295301	0.0341987	1.02997	0.963-1.101	0.42734
	GCST90006911		Weighted mode	6	0.0342214	0.0347958	1.03481	0.967-1.108	0.37053
	GCST90006912	Helicobacter pylori Catalase antibody levels	MR Egger	9	-0.00628442	0.0254357	0.993735	0.945-1.045	0.811943
	GCST90006912		Weighted median	9	-0.0137045	0.0187316	0.986389	0.951-1.023	0.464397
	GCST90006912		IVW	9	-0.0278336	0.0142388	0.97255	0.946-1.000	0.0506095
	GCST90006912		Simple mode	9	-0.0198143	0.0274174	0.980381	0.929-1.035	0.490455
	GCST90006912		Weighted mode	9	-0.013908	0.0212006	0.986188	0.946-1.028	0.530225
	GCST90006913	Helicobacter pylori GroEL antibody levels	MR Egger	6	0.00773581	0.060984	1.00777	0.894-1.136	0.90518
	GCST90006913		Weighted median	6	-0.0191609	0.0360181	0.981021	0.914-1.053	0.59474
	GCST90006913		IVW	6	-0.0121665	0.028409	0.987907	0.934-1.044	0.668461
	GCST90006913		Simple mode	6	-0.0200867	0.0475129	0.980114	0.893-1.076	0.690034
	GCST90006913		Weighted mode	6	-0.0221436	0.0426693	0.9781	0.900-1.063	0.625933
	GCST90006914	Helicobacter pylori OMP antibody levels	MR Egger	7	-0.100102	0.0616386	0.904746	0.802-1.021	0.165302
	GCST90006914		Weighted median	7	0.000721847	0.037485	1.00072	0.930-1.077	0.984636
	GCST90006914		IVW	7	-0.0221225	0.0289805	0.97812	0.924-1.035	0.445249
	GCST90006914		Simple mode	7	0.000160241	0.0504605	1.00016	0.906-1.104	0.997569
	GCST90006914		Weighted mode	7	0.00130928	0.0483645	1.00131	0.911-1.101	0.979281
	GCST90006915	Helicobacter pylori UREA antibody levels	MR Egger	10	0.061119	0.0651618	1.06303	0.936-1.208	0.375716
	GCST90006915		Weighted median	10	0.00506944	0.0282831	1.00508	0.951-1.062	0.85775
	GCST90006915		IVW	10	0.0100531	0.0234844	1.0101	0.965-1.058	0.668598
	GCST90006915		Simple mode	10	-0.0289152	0.0547444	0.971499	0.873-1.082	0.610145
	GCST90006915		Weighted mode	10	0.00427188	0.0439455	1.00428	0.921-1.095	0.924691
	GCST90006916	Helicobacter pylori VacA antibody levels	MR Egger	16	0.00271797	0.0236116	1.00272	0.957-1.050	0.909991
	GCST90006916		Weighted median	16	-0.0132258	0.0180022	0.986861	0.953-1.022	0.462538
	GCST90006916		IVW	16	-0.0155962	0.0123945	0.984525	0.961-1.009	0.208276
	GCST90006916		Simple mode	16	-0.0319186	0.0310878	0.968585	0.911-1.029	0.320823
	GCST90006916		Weighted mode	16	-0.0171617	0.0254197	0.982985	0.935-1.033	0.509865
	GCST90006917	Anti-herpes simplex virus 1 IgG seropositivity	MR Egger	9	0.0627298	0.0448141	1.06474	0.975-1.162	0.204305
	GCST90006917		Weighted median	9	0.00764031	0.0255885	1.00767	0.958-1.059	0.765258
	GCST90006917		IVW	9	0.0053982	0.0206578	1.00541	0.966-1.047	0.793849
	GCST90006917		Simple mode	9	0.0287332	0.0496822	1.02915	0.934-1.134	0.578948
	GCST90006917		Weighted mode	9	0.0512667	0.0483349	1.0526	0.957-1.157	0.319815
	GCST90006918	Herpes simplex virus 1 mgG-1 antibody levels	MR Egger	16	0.0507849	0.03657	1.0521	0.979-1.130	0.186621
	GCST90006918		Weighted median	16	0.077029	0.0360961	1.08007	1.006-1.159	0.032843
	GCST90006918		IVW	16	0.0663458	0.023606	1.0686	1.020-1.119	0.00494563
	GCST90006918		Simple mode	16	0.0904986	0.0502498	1.09472	0.992-1.208	0.091842
	GCST90006918		Weighted mode	16	0.0794471	0.0371865	1.08269	1.007-1.165	0.0495297
	GCST90006919	Anti-herpes simplex virus 2 IgG seropositivity	MR Egger	7	-0.0180638	0.035075	0.982098	0.917-1.052	0.628502
	GCST90006919		Weighted median	7	0.00449454	0.0214288	1.0045	0.963-1.048	0.833868
	GCST90006919		IVW	7	0.00735213	0.016149	1.00738	0.976-1.040	0.648915
	GCST90006919		Simple mode	7	0.00358871	0.0284015	1.0036	0.949-1.061	0.903578
	GCST90006919		Weighted mode	7	0.000872803	0.0264251	1.00087	0.95-1.054	0.974723
	GCST90006920	Herpes simplex virus 2 mgG-1 antibody levels	MR Egger	10	-0.0380192	0.0300094	0.962694	0.908-1.021	0.240824
	GCST90006920		Weighted median	10	0.00417278	0.0198013	1.00418	0.966-1.044	0.833096
	GCST90006920		IVW	10	-0.0022234	0.0148024	0.997779	0.969-1.027	0.880603
	GCST90006920		Simple mode	10	0.0232586	0.032643	1.02353	0.960-1.091	0.494203
	GCST90006920		Weighted mode	10	0.0171856	0.0342917	1.01733	0.951-1.088	0.628286
	GCST90006921	Anti-polyomavirus 2 IgG seropositivity	MR Egger	10	0.0979196	0.0960758	1.10287	0.914-1.331	0.337941
	GCST90006921		Weighted median	10	-0.0138216	0.0252636	0.986273	0.939-1.036	0.584312
	GCST90006921		IVW	10	-0.0145774	0.0253724	0.985528	0.938-1.036	0.565603
	GCST90006921		Simple mode	10	-0.00787224	0.040645	0.992159	0.916-1.074	0.850725
	GCST90006921		Weighted mode	10	-0.0115957	0.0325841	0.988471	0.927-1.054	0.730138
	GCST90006922	Polyomavirus 2 JC VP1 antibody levels	MR Egger	13	0.0627483	0.0617956	1.06476	0.943-1.202	0.331722
	GCST90006922		Weighted median	13	0.0315436	0.0362342	1.03205	0.961-1.108	0.384
	GCST90006922		IVW	13	0.0260675	0.0286885	1.02641	0.970-1.086	0.36354
	GCST90006922		Simple mode	13	0.0013341	0.062703	1.00133	0.886-1.132	0.983375
	GCST90006922		Weighted mode	13	0.0242737	0.0567101	1.02457	0.917-1.145	0.67621
	GCST90006923	Anti-Merkel cell polyomavirus IgG seropositivity	MR Egger	12	-0.0485421	0.030875	0.952617	0.897-1.012	0.146977
	GCST90006923		Weighted median	12	0.00437763	0.0172523	1.00439	0.971-1.039	0.799695
	GCST90006923		IVW	12	0.00429514	0.0141658	1.0043	0.977-1.033	0.761733
	GCST90006923		Simple mode	12	0.0313704	0.0319956	1.03187	0.969-1.099	0.347931
	GCST90006923		Weighted mode	12	-0.00151041	0.0199109	0.998491	0.960-1.038	0.940894
	GCST90006924	Merkel cell polyomavirus VP1 antibody levels	MR Egger	10	-0.0678108	0.0950131	0.934437	0.776-1.126	0.495704
	GCST90006924		Weighted median	10	-0.00495647	0.0363201	0.995056	0.927-1.068	0.891452
	GCST90006924		IVW	10	-0.0140885	0.0271385	0.98601	0.935-1.040	0.603668
	GCST90006924		Simple mode	10	-0.00530547	0.0607937	0.994709	0.883-1.121	0.932368
	GCST90006924		Weighted mode	10	0.0013671	0.0488324	1.00137	0.910-1.102	0.978276
	GCST90006925	Anti-Toxoplasma gondii IgG seropositivity	MR Egger	12	-0.0301821	0.0404313	0.970269	0.896-1.050	0.472549
	GCST90006925		Weighted median	12	0.0349266	0.0202241	1.03554	0.995-1.077	0.0841713
	GCST90006925		IVW	12	0.0197029	0.0203523	1.0199	0.980-1.061	0.333
	GCST90006925		Simple mode	12	0.0435873	0.0313432	1.04455	0.982-1.111	0.191825
	GCST90006925		Weighted mode	12	0.0412433	0.0303432	1.04211	0.982-1.106	0.201288
	GCST90006926	Toxoplasma gondii p22 antibody levels	MR Egger	19	-0.0220806	0.0226109	0.978161	0.936-1.022	0.342486
	GCST90006926		Weighted median	19	-0.0176647	0.0139208	0.98249	0.956-1.010	0.20446
	GCST90006926		IVW	19	-0.0152961	0.0102103	0.98482	0.965-1.005	0.134105
	GCST90006926		Simple mode	19	-0.0190206	0.0215448	0.981159	0.941-1.023	0.388961
	GCST90006926		Weighted mode	19	-0.0280354	0.0206625	0.972354	0.934-1.013	0.191609
	GCST90006927	Toxoplasma gondii sag1 antibody levels	MR Egger	35	-0.040218	0.024594	0.96058	0.915-1.008	0.111496
	GCST90006927		Weighted median	35	-0.0119366	0.0195364	0.988134	0.951-1.027	0.541206
	GCST90006927		IVW	35	-0.00594929	0.0134868	0.994068	0.968-1.021	0.659127
	GCST90006927		Simple mode	35	-9.52e-05	0.0359168	0.999905	0.932-1.073	0.997901
	GCST90006927		Weighted mode	35	-0.00885382	0.0276736	0.991185	0.939-1.046	0.750973
	GCST90006928	Anti-varicella zoster virus IgG seropositivity	MR Egger	11	0.00218151	0.0237467	1.00218	0.957-1.050	0.928817
	GCST90006928		Weighted median	11	-0.00525148	0.0158695	0.994762	0.964-1.026	0.740707
	GCST90006928		IVW	11	-0.00252166	0.0117166	0.997482	0.975-1.021	0.829595
	GCST90006928		Simple mode	11	-0.00146028	0.0259903	0.998541	0.949-1.051	0.956301
	GCST90006928		Weighted mode	11	-0.0054139	0.0231086	0.994601	0.951-1.041	0.819494
	GCST90006929	Varicella zoster virus glycoproteins E and I antibody levels	MR Egger	14	-0.0805411	0.05332	0.922617	0.831-1.024	0.156786
	GCST90006929		Weighted median	14	-0.0557825	0.036136	0.945745	0.881-1.015	0.122666
	GCST90006929		IVW	14	-0.0180349	0.0304854	0.982127	0.925-1.043	0.554124
	GCST90006929		Simple mode	14	0.111406	0.0649655	1.11785	0.984-1.270	0.110096
	GCST90006929		Weighted mode	14	-0.0631913	0.0421402	0.938764	0.864-1.020	0.15762
	IVW: Inverse variance weighted; SE, standard error; OR, odds ratio; CI, confidence interval

## Sheet: TableS5
	Table S5. Detailed results of sensitivity analyses for causal effects of antibody-mediated immune responses related traits on GERD （forward)
	Antibody levels	Heterogenity				MR-Egger intercept			Global Test P value (MR-PRESSO)
		method	Q	Q DF	P value	Egger intercept	SE	P value
	Anti-BK polyomavirus IgG seropositivity	MR Egger	4.1845	7	0.758299	-0.0145066	0.0113402	0.241591	0.624
		IVW	5.82088	8	0.667288
	BK polyomavirus VP1 antibody levels	MR Egger	11.337	9	0.253317	-0.00925705	0.00744361	0.245055	0.224
		IVW	13.2851	10	0.208163
	Anti-chlamydia trachomatis IgG seropositivity	MR Egger	8.8658	7	0.262436	-0.00595295	0.00888199	0.5242	0.345
		IVW	9.43473	8	0.306959
	Chlamydia trachomatis momp A antibody levels	MR Egger	16.9939	16	0.385995	0.0236148	0.0112797	0.052582	0.199
		IVW	21.6491	17	0.198591
	Chlamydia trachomatis momp D antibody levels	MR Egger	8.34289	4	0.0797951	0.012356	0.0188383	0.547701	0.148
		IVW	9.24017	5	0.0998594
	Chlamydia trachomatis pGP3 antibody levels	MR Egger	5.91858	7	0.549288	-0.00291995	0.00807007	0.728158	0.644
		IVW	6.0495	8	0.641687
	Chlamydia trachomatis PorB antibody levels	MR Egger	51.1695	50	0.427535	-0.00253574	0.00585087	0.666592	0.488
		IVW	51.3618	51	0.459471
	Chlamydia trachomatis tarp-D F1 antibody levels	MR Egger	1.35815	5	0.928836	-0.0155366	0.0141673	0.32278	0.894
		IVW	2.5608	6	0.861602
	Chlamydia trachomatis tarp-D F2 antibody levels	MR Egger	16.324	10	0.0907258	-0.0109195	0.0139906	0.453183	0.1
		IVW	17.3184	11	0.0988043
	Anti-cytomegalovirus IgG seropositivity	MR Egger	2.39356	6	0.880185	-0.00576861	0.00874373	0.533909	0.863
		IVW	2.82882	7	0.900374
	Cytomegalovirus pp28 antibody levels	MR Egger	13.7552	12	0.316615	-0.003762	0.01049	0.726105	0.392
		IVW	13.9026	13	0.380739
	Cytomegalovirus pp52 antibody levels	MR Egger	20.8876	14	0.104547	-0.00202884	0.00867773	0.818526	0.149
		IVW	20.9692	15	0.137816
	Cytomegalovirus pp150 antibody levels	MR Egger	4.785	7	0.686182	0.0124431	0.00833944	0.179309	0.382
		IVW	7.0113	8	0.535414
	Anti-Epstein-Barr virus IgG seropositivity	MR Egger	0.219075	2	0.896248	-0.0379279	0.0399518	0.442647	0.746
		IVW	1.12032	3	0.77217
	Epstein-Barr virus EA-D antibody levels	MR Egger	7.89065	8	0.444224	0.000763204	0.00806863	0.926967	0.531
		IVW	7.8996	9	0.544295
	Epstein-Barr virus EBNA-1 antibody levels	MR Egger	13.4017	16	0.643189	-0.0148594	0.00588331	0.0224807	0.268
		IVW	19.7808	17	0.285595
	Epstein-Barr virus VCA p18 antibody levels	MR Egger	24.2345	21	0.281836	-0.00364819	0.0058191	0.53746	0.348
		IVW	24.6881	22	0.312223
	Epstein-Barr virus ZEBRA antibody levels	MR Egger	4.94099	12	0.959921	0.00413043	0.00614667	0.514328	0.966
		IVW	5.39255	13	0.965505
	Anti-human herpes virus 6 IgG seropositivity	MR Egger	5.78521	7	0.565041	-0.00330977	0.0242433	0.895251	0.708
		IVW	5.80385	8	0.669193
	Anti-human herpes virus 6 E1A IgG seropositivity	MR Egger	20.2383	11	0.0421775	0.0113679	0.0170455	0.518569	0.056
		IVW	21.0566	12	0.0495572
	Human herpes virus 6 IE1A antibody levels	MR Egger	5.77459	12	0.927016	-0.00579023	0.00691193	0.418563	0.943
		IVW	6.47635	13	0.927088
	Anti-human herpes virus 6 IE1B IgG seropositivity	MR Egger	4.76944	8	0.781911	0.0104606	0.0101902	0.334673	0.726
		IVW	5.82322	9	0.757473
	Human herpes virus 6 IE1B antibody levels	MR Egger	22.1742	14	0.0751062	-0.0157419	0.0119924	0.210412	0.052
		IVW	24.9032	15	0.0512581
	Human herpes virus 6 p101k antibody levels	MR Egger	2.94448	11	0.991439	-0.00057496	0.00730088	0.938644	0.995
		IVW	2.95068	12	0.995882
	Anti-human herpes virus 7 IgG seropositivity	MR Egger	3.55632	6	0.736461	-0.00909364	0.010406	0.415783	0.808
		IVW	4.32	7	0.742269
	Human herpes virus 7 U14 antibody levels	MR Egger	4.62932	11	0.947782	0.0165565	0.012239	0.203283	0.917
		IVW	6.45929	12	0.891185
	Anti-helicobacter pylori IgG seropositivity	MR Egger	12.6596	8	0.124111	-0.0167268	0.0186384	0.39569	0.139
		IVW	13.9341	9	0.124689
	Helicobacter pylori CagA antibody levels	MR Egger	4.87141	4	0.300748	0.0117429	0.024334	0.654621	0.413
		IVW	5.15501	5	0.397257
	Helicobacter pylori Catalase antibody levels	MR Egger	6.98714	7	0.43022	-0.00796765	0.00779976	0.341006	0.499
		IVW	8.03065	8	0.430481
	Helicobacter pylori GroEL antibody levels	MR Egger	0.542594	4	0.969224	-0.00428643	0.0116222	0.730957	0.988
		IVW	0.678619	5	0.984121
	Helicobacter pylori OMP antibody levels	MR Egger	4.428	5	0.489574	0.0172951	0.0121829	0.214945	0.395
		IVW	6.44333	6	0.375401
	Helicobacter pylori UREA antibody levels	MR Egger	11.5292	8	0.173476	-0.0135566	0.0160959	0.424116	0.219
		IVW	12.5515	9	0.18397
	Helicobacter pylori VacA antibody levels	MR Egger	14.0207	14	0.448173	-0.00762491	0.00836476	0.377434	0.462
		IVW	14.8528	15	0.462071
	Anti-herpes simplex virus 1 IgG seropositivity	MR Egger	8.45317	7	0.294333	-0.0193292	0.0136105	0.198527	0.21
		IVW	10.8888	8	0.208082
	Herpes simplex virus 1 mgG-1 antibody levels	MR Egger	11.4333	14	0.651713	0.00414657	0.00744278	0.586238	0.724
		IVW	11.7437	15	0.698318
	Anti-herpes simplex virus 2 IgG seropositivity	MR Egger	2.81143	5	0.729029	0.00804011	0.00984972	0.451463	0.768
		IVW	3.47774	6	0.746928
	Herpes simplex virus 2 mgG-1 antibody levels	MR Egger	4.67818	8	0.791353	0.0116754	0.00851446	0.207528	0.626
		IVW	6.55849	9	0.68298
	Anti-polyomavirus 2 IgG seropositivity	MR Egger	14.7582	8	0.0640212	-0.0216406	0.0178586	0.260172	0.05
		IVW	17.4671	9	0.0418849
	Polyomavirus 2 JC VP1 antibody levels	MR Egger	16.2879	11	0.130773	-0.00692998	0.0102727	0.513856	0.183
		IVW	16.9618	12	0.15104
	Anti-Merkel cell polyomavirus IgG seropositivity	MR Egger	10.7092	10	0.380615	0.018521	0.0098533	0.0895718	0.227
		IVW	14.493	11	0.206903
	Merkel cell polyomavirus VP1 antibody levels	MR Egger	6.06341	8	0.640129	0.00878518	0.0148902	0.571475	0.689
		IVW	6.41151	9	0.698131
	Anti-Toxoplasma gondii IgG seropositivity	MR Egger	20.4368	10	0.0253818	0.0193976	0.0137724	0.189324	NA
		IVW	24.4908	11	0.0108153
	Toxoplasma gondii p22 antibody levels	MR Egger	14.0719	17	0.662007	0.00328411	0.0097656	0.740765	0.732
		IVW	14.185	18	0.716955
	Toxoplasma gondii sag1 antibody levels	MR Egger	38.7161	33	0.22732	0.00888981	0.00539015	0.108581	0.164
		IVW	41.9073	34	0.165335
	Anti-varicella zoster virus IgG seropositivity	MR Egger	3.86197	9	0.92026	-0.00215722	0.00947388	0.824967	0.934
		IVW	3.91381	10	0.951151
	Varicella zoster virus glycoproteins E and I antibody levels	MR Egger	15.6618	12	0.207221	0.0123745	0.00880583	0.185301	0.176
		IVW	18.2392	13	0.148648
	IVW: Inverse variance weighted; NA：Not Applicable

## Sheet: TableS6 
	Table S6. Detailed results of MR-PRESSO analysis for causal effects of antibody-mediated immune responses related traits on GERD ( forward)
	Antibody levels	Causal Estimate	Sd	T stata	P-value
	Anti-BK polyomavirus IgG seropositivity	0.00812335	0.00682135	1.19087	0.267837
	BK polyomavirus VP1 antibody levels	0.0490083	0.0364493	1.34456	0.20847
	Anti-chlamydia trachomatis IgG seropositivity	-0.0256051	0.01361	-1.88135	0.0967052
	Chlamydia trachomatis momp A antibody levels	-0.00322286	0.00874165	-0.368679	0.716918
	Chlamydia trachomatis momp D antibody levels	-0.0438057	0.0230279	-1.90228	0.115524
	Chlamydia trachomatis pGP3 antibody levels	-0.0117817	0.0145911	-0.807454	0.442749
	Chlamydia trachomatis PorB antibody levels	0.00253076	0.00247088	1.02424	0.310557
	Chlamydia trachomatis tarp-D F1 antibody levels	0.0170239	0.0124075	1.37207	0.21913
	Chlamydia trachomatis tarp-D F2 antibody levels	-0.00264005	0.0219273	-0.1204	0.906337
	Anti-cytomegalovirus IgG seropositivity	0.0300948	0.00968787	3.10644	0.0171666
	Cytomegalovirus pp28 antibody levels	-0.000885164	0.02538	-0.0348764	0.972708
	Cytomegalovirus pp52 antibody levels	0.0293397	0.026622	1.10208	0.287795
	Cytomegalovirus pp150 antibody levels	-0.025098	0.0218166	-1.15041	0.2832
	Anti-Epstein-Barr virus IgG seropositivity	0.006712	0.00818976	0.819559	0.472516
	Epstein-Barr virus EA-D antibody levels	0.00729055	0.024451	0.29817	0.772343
	Epstein-Barr virus EBNA-1 antibody levels	-0.0279796	0.0201064	-1.39158	0.181993
	Epstein-Barr virus VCA p18 antibody levels	0.0258061	0.0212196	1.21614	0.236818
	Epstein-Barr virus ZEBRA antibody levels	-0.0174586	0.01277	-1.36716	0.19475
	Anti-human herpes virus 6 IgG seropositivity	0.0120786	0.00831629	1.4524	0.184455
	Anti-human herpes virus 6 E1A IgG seropositivity	-0.00241855	0.018604	-0.130002	0.898719
	Human herpes virus 6 IE1A antibody levels	0.0271785	0.0158734	1.7122	0.110594
	Anti-human herpes virus 6 IE1B IgG seropositivity	0.000718371	0.0120313	0.0597087	0.953692
	Human herpes virus 6 IE1B antibody levels	0.00150515	0.0372929	0.0403604	0.968338
	Human herpes virus 6 p101k antibody levels	-0.00890097	0.006666	-1.33528	0.206562
	Anti-human herpes virus 7 IgG seropositivity	0.00826583	0.00448056	1.84482	0.107582
	Human herpes virus 7 U14 antibody levels	0.0928768	0.0231044	4.01988	0.00169983
	Anti-helicobacter pylori IgG seropositivity	-0.0170296	0.0202766	-0.839866	0.422732
	Helicobacter pylori CagA antibody levels	0.0109536	0.0181119	0.604774	0.571723
	Helicobacter pylori Catalase antibody levels	-0.0278336	0.0142388	-1.95478	0.0863525
	Helicobacter pylori GroEL antibody levels	-0.0121665	0.0104661	-1.16247	0.297509
	Helicobacter pylori OMP antibody levels	-0.0221225	0.0289805	-0.76336	0.474184
	Helicobacter pylori UREA antibody levels	0.0100531	0.0234844	0.428073	0.678659
	Helicobacter pylori VacA antibody levels	-0.0155962	0.0123335	-1.26454	0.225332
	Anti-herpes simplex virus 1 IgG seropositivity	0.0053982	0.0206578	0.261316	0.800451
	Herpes simplex virus 1 mgG-1 antibody levels	0.0663458	0.0208871	3.1764	0.00625897
	Anti-herpes simplex virus 2 IgG seropositivity	0.00735213	0.0122947	0.597992	0.57171
	Herpes simplex virus 2 mgG-1 antibody levels	-0.0022234	0.0126361	-0.175956	0.864224
	Anti-polyomavirus 2 IgG seropositivity	-0.0145774	0.0253724	-0.574539	0.579679
	Polyomavirus 2 JC VP1 antibody levels	0.0260675	0.0286885	0.90864	0.381427
	Anti-Merkel cell polyomavirus IgG seropositivity	0.00429514	0.0141658	0.303206	0.767391
	Merkel cell polyomavirus VP1 antibody levels	-0.0140885	0.0229058	-0.615063	0.553744
	Anti-Toxoplasma gondii IgG seropositivity	0.0197029	0.0203523	0.968089	0.353803
	Toxoplasma gondii p22 antibody levels	-0.0152961	0.00906393	-1.68758	0.108743
	Toxoplasma gondii sag1 antibody levels	-0.00594929	0.0134868	-0.441119	0.661919
	Anti-varicella zoster virus IgG seropositivity	-0.00252166	0.00732997	-0.344021	0.737955
	Varicella zoster virus glycoproteins E and I antibody levels	-0.0180349	0.0304854	-0.591592	0.56427

## Sheet: TableS7
	Table S7. Detailed results of MR analysis for causal effects of GERD related traits on antibody-mediated immune responses (reverse)
	ID	Antibody levels	method	SNP number	Beta	SE	OR	95%CI	P-value
	GCST90006884	Anti-BK polyomavirus IgG seropositivity	MR Egger	9	0.456291	1.08077	1.57821	0.190-13.126	0.685549
			Weighted median	9	0.646706	0.692415	1.90924	0.491-7.417	0.350311
			IVW	9	0.181826	0.534334	1.19941	0.421-3.418	0.733641
			Simple mode	9	0.702321	1.06348	2.01843	0.251-16.228	0.52755
			Weighted mode	9	0.702321	0.906899	2.01843	0.341-11.939	0.460955
	GCST90006885	BK polyomavirus VP1 antibody levels	MR Egger	9	0.0344629	0.217212	1.03506	0.676-1.584	0.878417
			Weighted median	9	-0.0756054	0.139238	0.927182	0.706-1.218	0.587135
			IVW	9	-0.0897108	0.110557	0.914196	0.736-1.135	0.417111
			Simple mode	9	0.0182716	0.26982	1.01844	0.600-1.728	0.947672
			Weighted mode	9	0.0934162	0.218159	1.09792	0.716-1.684	0.679799
	GCST90006886	Anti-chlamydia trachomatis IgG seropositivity	MR Egger	9	-0.45382	0.614195	0.635197	0.191-2.117	0.484009
			Weighted median	9	-0.126802	0.383953	0.880908	0.415-1.870	0.741208
			IVW	9	-0.0816472	0.314966	0.921597	0.497-1.709	0.795462
			Simple mode	9	-0.0868213	0.600817	0.916841	0.282-2.977	0.888675
			Weighted mode	9	-0.177325	0.480998	0.837508	0.326-2.150	0.721946
	GCST90006887	Chlamydia trachomatis momp A antibody levels	MR Egger	9	0.20398	0.687026	1.22627	0.319-4.714	0.775157
			Weighted median	9	-0.0971523	0.410108	0.907418	0.406-2.027	0.812739
			IVW	9	-0.508325	0.393459	0.601502	0.278-1.301	0.196378
			Simple mode	9	-0.18	0.700932	0.83527	0.211-3.300	0.803813
			Weighted mode	9	0.0388629	0.443365	1.03963	0.436-2.479	0.932306
	GCST90006888	Chlamydia trachomatis momp D antibody levels	MR Egger	9	-0.100293	0.452957	0.904573	0.372-2.198	0.831088
			Weighted median	9	-0.0466675	0.31781	0.954405	0.512-1.779	0.883258
			IVW	9	-0.117355	0.243069	0.88927	0.552-1.432	0.629235
			Simple mode	9	0.386202	0.51945	1.47138	0.532-4.073	0.478454
			Weighted mode	9	0.155493	0.473071	1.16823	0.462-2.953	0.75083
	GCST90006889	Chlamydia trachomatis pGP3 antibody levels	MR Egger	9	0.502815	0.399256	1.65337	0.756-3.616	0.24826
			Weighted median	9	-0.000846168	0.295202	0.999154	0.560-1.782	0.997713
			IVW	9	-0.359535	0.274666	0.698001	0.407-1.196	0.190538
			Simple mode	9	-0.0315097	0.440567	0.968982	0.409-2.298	0.944739
			Weighted mode	9	0.063925	0.322176	1.06601	0.567-2.004	0.847669
	GCST90006890	Chlamydia trachomatis PorB antibody levels	MR Egger	9	-0.655548	0.956089	0.519157	0.080-3.382	0.514989
			Weighted median	9	-0.13026	0.626058	0.877867	0.257-2.995	0.83518
			IVW	9	-0.634073	0.525548	0.530427	0.189-1.486	0.227626
			Simple mode	9	-0.0493903	1.20035	0.95181	0.091-10.007	0.968187
			Weighted mode	9	-0.0272554	0.739154	0.973113	0.229-4.143	0.971489
	GCST90006891	Chlamydia trachomatis tarp-D F1 antibody levels	MR Egger	9	0.240914	0.400748	1.27241	0.580-2.791	0.566683
			Weighted median	9	-0.046721	0.31801	0.954354	0.512-1.780	0.883198
			IVW	9	-0.200925	0.221396	0.817974	0.530-1.262	0.364124
			Simple mode	9	-0.266456	0.474953	0.76609	0.302-1.943	0.59015
			Weighted mode	9	-0.0444241	0.369397	0.956548	0.464-1.973	0.907242
	GCST90006892	Chlamydia trachomatis tarp-D F2 antibody levels	MR Egger	9	0.736207	0.367667	2.088	1.016-4.292	0.08532
			Weighted median	9	0.222886	0.269992	1.24968	0.736-2.121	0.409072
			IVW	9	0.0872721	0.225049	1.09119	0.702-1.696	0.698171
			Simple mode	9	-0.0567969	0.473797	0.944786	0.373-2.391	0.907537
			Weighted mode	9	0.53919	0.361129	1.71462	0.845-3.480	0.173769
	GCST90006893	Anti-cytomegalovirus IgG seropositivity	MR Egger	9	0.263072	0.388019	1.30092	0.608-2.783	0.519553
			Weighted median	9	-0.311068	0.26993	0.732664	0.432-1.244	0.249157
			IVW	9	-0.410401	0.204933	0.663384	0.444-0.991	0.045219
			Simple mode	9	-0.756437	0.440213	0.469336	0.198-1.112	0.124057
			Weighted mode	9	-0.0569736	0.366048	0.944619	0.461-1.936	0.880169
	GCST90006894	Cytomegalovirus pp28 antibody levels	MR Egger	9	-0.0741409	0.25324	0.928541	0.565-1.525	0.778187
			Weighted median	9	-0.133516	0.182751	0.875013	0.612-1.252	0.465029
			IVW	9	-0.193817	0.131764	0.823808	0.636-1.067	0.141307
			Simple mode	9	-0.0767455	0.277639	0.926125	0.537-1.596	0.789231
			Weighted mode	9	-0.163999	0.25597	0.848742	0.514-1.402	0.539634
	GCST90006895	Cytomegalovirus pp52 antibody levels	MR Egger	9	0.0859642	0.234872	1.08977	0.688-1.727	0.725172
			Weighted median	9	-0.26906	0.168063	0.764098	0.550-1.062	0.109388
			IVW	9	-0.211588	0.123509	0.809298	0.635-1.031	0.0866873
			Simple mode	9	-0.312036	0.277114	0.731956	0.425-1.260	0.292799
			Weighted mode	9	-0.312036	0.247344	0.731956	0.451-1.189	0.242652
	GCST90006896	Cytomegalovirus pp150 antibody levels	MR Egger	9	0.156682	0.249961	1.16962	0.717-1.909	0.55066
			Weighted median	9	-0.094865	0.176786	0.909496	0.643-1.286	0.591538
			IVW	9	-0.121845	0.131306	0.885286	0.684-1.145	0.353435
			Simple mode	9	-0.471387	0.292248	0.624136	0.352-1.107	0.145415
			Weighted mode	9	-0.0437037	0.239019	0.957238	0.599-1.529	0.859468
	GCST90006897	Anti-Epstein-Barr virus IgG seropositivity	MR Egger	9	-0.589574	0.824842	0.554563	0.110-2.793	0.497888
			Weighted median	9	-0.223752	0.587496	0.799513	0.253-2.529	0.703309
			IVW	9	0.00633113	0.436947	1.00635	0.427-2.370	0.988439
			Simple mode	9	-0.664925	0.87877	0.514312	0.092-2.879	0.47095
			Weighted mode	9	-0.424123	0.753927	0.654344	0.149-2.868	0.589152
	GCST90006898	Epstein-Barr virus EA-D antibody levels	MR Egger	9	0.383159	0.20118	1.46691	0.989-2.176	0.0985426
			Weighted median	9	0.200646	0.141006	1.22219	0.927-1.611	0.154746
			IVW	9	0.187637	0.106039	1.2064	0.980-1.485	0.0768091
			Simple mode	9	0.217396	0.21952	1.24284	0.808-1.911	0.35102
			Weighted mode	9	0.257193	0.202527	1.29329	0.870-1.924	0.239805
	GCST90006899	Epstein-Barr virus EBNA-1 antibody levels	MR Egger	9	-0.0610774	0.200212	0.94075	0.635-1.393	0.769188
			Weighted median	9	-0.0949418	0.152501	0.909426	0.674-1.226	0.533572
			IVW	9	-0.0611196	0.105742	0.940711	0.765-1.157	0.56326
			Simple mode	9	-0.204287	0.216487	0.815228	0.533-1.246	0.372972
			Weighted mode	9	-0.159607	0.193993	0.852479	0.583-1.247	0.43449
	GCST90006900	Epstein-Barr virus VCA p18 antibody levels	MR Egger	9	0.293611	0.198535	1.34126	0.909-1.979	0.182703
			Weighted median	9	0.255585	0.134664	1.29122	0.992-1.681	0.0577026
			IVW	9	0.227352	0.102066	1.25527	1.028-1.533	0.0259143
			Simple mode	9	0.247652	0.183014	1.28101	0.895-1.834	0.212991
			Weighted mode	9	0.257135	0.170639	1.29322	0.926-1.807	0.170265
	GCST90006901	Epstein-Barr virus ZEBRA antibody levels	MR Egger	9	0.226327	0.224494	1.25399	0.808-1.947	0.346947
			Weighted median	9	-0.0723272	0.145118	0.930226	0.700-1.236	0.6182
			IVW	9	0.0373155	0.118509	1.03802	0.823-1.309	0.752857
			Simple mode	9	-0.189418	0.231874	0.827441	0.525-1.304	0.437635
			Weighted mode	9	-0.164917	0.193102	0.847964	0.581-1.238	0.417919
	GCST90006902	Anti-human herpes virus 6 IgG seropositivity	MR Egger	9	-0.471232	0.668311	0.624233	0.168-2.313	0.503522
			Weighted median	9	0.316659	0.470371	1.37253	0.546-3.451	0.500814
			IVW	9	0.407719	0.352772	1.50338	0.753-3.002	0.247781
			Simple mode	9	0.292042	0.727961	1.33916	0.321-5.578	0.698791
			Weighted mode	9	0.0850695	0.625288	1.08879	0.320-3.709	0.895144
	GCST90006903	Anti-human herpes virus 6 E1A IgG seropositivity	MR Egger	9	-0.710166	0.487069	0.491563	0.189-1.277	0.188187
			Weighted median	9	-0.252166	0.356635	0.777116	0.386-1.563	0.479522
			IVW	9	-0.0722819	0.278865	0.930269	0.539-1.607	0.79548
			Simple mode	9	-0.12674	0.568747	0.880963	0.289-2.686	0.829245
			Weighted mode	9	-0.222954	0.435644	0.800151	0.341-1.879	0.622629
	GCST90006904	Human herpes virus 6 IE1A antibody levels	MR Egger	9	-0.271491	0.255727	0.762243	0.462-1.258	0.323648
			Weighted median	9	0.099044	0.161288	1.10411	0.805-1.515	0.539162
			IVW	9	-0.0556578	0.134987	0.945863	0.726-1.232	0.680106
			Simple mode	9	0.264414	0.241106	1.30267	0.812-2.090	0.304696
			Weighted mode	9	0.264414	0.205659	1.30267	0.871-1.949	0.234515
	GCST90006905	Anti-human herpes virus 6 IE1B IgG seropositivity	MR Egger	9	-0.761184	0.469987	0.467113	0.186-1.173	0.149353
			Weighted median	9	-0.250678	0.323965	0.778273	0.412-1.469	0.439061
			IVW	9	-0.163532	0.248127	0.849139	0.522-1.381	0.509852
			Simple mode	9	-0.24469	0.486361	0.782947	0.302-2.031	0.628448
			Weighted mode	9	-0.310856	0.467312	0.732819	0.293-1.831	0.524632
	GCST90006906	Human herpes virus 6 IE1B antibody levels	MR Egger	9	-0.0272873	0.207645	0.973082	0.648-1.462	0.899146
			Weighted median	9	-0.0196701	0.14821	0.980522	0.733-1.311	0.894417
			IVW	9	-0.0499826	0.110294	0.951246	0.766-1.181	0.650421
			Simple mode	9	0.0199345	0.213841	1.02013	0.671-1.551	0.92802
			Weighted mode	9	-0.0108888	0.183889	0.98917	0.690-1.418	0.954234
	GCST90006907	Human herpes virus 6 p101k antibody levels	MR Egger	9	-0.000931277	0.369469	0.999069	0.484-2.061	0.998059
			Weighted median	9	0.127549	0.278091	1.13604	0.659-1.959	0.646479
			IVW	9	0.173448	0.203046	1.1894	0.799-1.771	0.392979
			Simple mode	9	0.141688	0.389524	1.15222	0.537-2.472	0.725473
			Weighted mode	9	0.110961	0.340488	1.11735	0.573-2.178	0.752869
	GCST90006908	Anti-human herpes virus 7 IgG seropositivity	MR Egger	9	0.190161	0.875397	1.20944	0.217-6.726	0.834226
			Weighted median	9	0.259798	0.618933	1.29667	0.385-4.362	0.674667
			IVW	9	0.132152	0.459886	1.14128	0.463-2.811	0.773838
			Simple mode	9	0.303151	0.852949	1.35412	0.254-7.206	0.731468
			Weighted mode	9	0.219756	0.773692	1.24577	0.273-5.676	0.783595
	GCST90006909	Human herpes virus 7 U14 antibody levels	MR Egger	9	-0.270715	0.216081	0.762834	0.499-1.165	0.250492
			Weighted median	9	-0.213032	0.133012	0.808131	0.623-1.049	0.109245
			IVW	9	-0.251973	0.106782	0.777266	0.630-0.958	0.0182896
			Simple mode	9	-0.276809	0.187117	0.758199	0.525-1.094	0.177314
			Weighted mode	9	-0.216654	0.15979	0.805208	0.589-1.101	0.212172
	GCST90006910	Anti-helicobacter pylori IgG seropositivity	MR Egger	9	-0.0891681	0.423362	0.914692	0.399-2.097	0.839185
			Weighted median	9	-0.301829	0.30305	0.739465	0.408-1.339	0.319264
			IVW	9	-0.342951	0.222902	0.709673	0.458-1.098	0.123908
			Simple mode	9	-0.337655	0.404639	0.713441	0.323-1.577	0.428234
			Weighted mode	9	-0.281836	0.375843	0.754398	0.361-1.576	0.474801
	GCST90006911	Helicobacter pylori CagA antibody levels	MR Egger	9	-0.261963	0.589035	0.76954	0.243-2.441	0.669939
			Weighted median	9	-0.256564	0.403857	0.773705	0.351-1.707	0.525242
			IVW	9	0.0954613	0.303199	1.10017	0.607-1.993	0.752878
			Simple mode	9	-0.41189	0.605994	0.662397	0.202-2.172	0.51588
			Weighted mode	9	-0.41189	0.544405	0.662397	0.228-1.925	0.470989
	GCST90006912	Helicobacter pylori Catalase antibody levels	MR Egger	9	-0.0650669	0.438108	0.937005	0.397-2.211	0.886122
			Weighted median	9	0.0589893	0.289574	1.06076	0.601-1.871	0.838579
			IVW	9	0.0073393	0.232919	1.00737	0.638-1.590	0.974863
			Simple mode	9	0.180281	0.442677	1.19755	0.503-2.852	0.694502
			Weighted mode	9	0.180281	0.384422	1.19755	0.564-2.544	0.651608
	GCST90006913	Helicobacter pylori GroEL antibody levels	MR Egger	9	-0.483784	0.345111	0.616447	0.313-1.212	0.20372
			Weighted median	9	-0.234645	0.236079	0.790852	0.498-1.256	0.320261
			IVW	9	-0.214477	0.179445	0.806963	0.568-1.147	0.232
			Simple mode	9	-0.129624	0.361614	0.878426	0.432-1.785	0.729276
			Weighted mode	9	-0.240812	0.317045	0.78599	0.422-1.463	0.469312
	GCST90006914	Helicobacter pylori OMP antibody levels	MR Egger	9	0.182765	0.34405	1.20053	0.612-2.356	0.611702
			Weighted median	9	-0.0730755	0.247372	0.929531	0.572-1.509	0.767682
			IVW	9	-0.157884	0.182282	0.853949	0.597-1.221	0.386406
			Simple mode	9	-0.121518	0.352067	0.885575	0.444-1.766	0.738877
			Weighted mode	9	0.00380823	0.299301	1.00382	0.558-1.805	0.99016
	GCST90006915	Helicobacter pylori UREA antibody levels	MR Egger	9	0.162654	0.360537	1.17663	0.580-2.385	0.66553
			Weighted median	9	-0.0872946	0.250677	0.916407	0.561-1.498	0.727664
			IVW	9	-0.0293446	0.193873	0.971082	0.664-1.420	0.879692
			Simple mode	9	-0.129014	0.340276	0.878962	0.451-1.712	0.714447
			Weighted mode	9	-0.103876	0.321519	0.901337	0.480-1.693	0.754918
	GCST90006916	Helicobacter pylori VacA antibody levels	MR Egger	9	0.433905	0.435592	1.54327	0.657-3.624	0.352369
			Weighted median	9	0.0751246	0.322417	1.07802	0.573-2.028	0.815758
			IVW	9	-0.104494	0.233785	0.90078	0.570-1.424	0.654898
			Simple mode	9	-0.0930472	0.463614	0.911151	0.367-2.261	0.845942
			Weighted mode	9	0.0738716	0.409758	1.07667	0.482-2.404	0.861415
	GCST90006917	Anti-herpes simplex virus 1 IgG seropositivity	MR Egger	9	-0.702898	0.415171	0.495148	0.219-1.117	0.134282
			Weighted median	9	-0.225683	0.308784	0.797971	0.436-1.462	0.464856
			IVW	9	-0.362702	0.219685	0.695794	0.452-1.070	0.0987365
			Simple mode	9	-0.292195	0.438834	0.746623	0.316-1.765	0.524242
			Weighted mode	9	-0.223057	0.406579	0.800069	0.361-1.775	0.598239
	GCST90006918	Herpes simplex virus 1 mgG-1 antibody levels	MR Egger	9	0.160258	0.261357	1.17381	0.703-1.959	0.559147
			Weighted median	9	-0.0446638	0.172002	0.956319	0.683-1.340	0.795118
			IVW	9	-0.0566626	0.137152	0.944913	0.722-1.236	0.679506
			Simple mode	9	-0.0889329	0.318	0.914907	0.491-1.706	0.786831
			Weighted mode	9	0.255569	0.297382	1.2912	0.721-2.313	0.415131
	GCST90006919	Anti-herpes simplex virus 2 IgG seropositivity	MR Egger	9	-0.103733	0.524036	0.901466	0.323-2.518	0.84871
			Weighted median	9	0.290235	0.354828	1.33674	0.667-2.680	0.413381
			IVW	9	0.306888	0.276759	1.35919	0.790-2.338	0.267489
			Simple mode	9	0.389914	0.598757	1.47685	0.457-4.775	0.533169
			Weighted mode	9	0.16647	0.525023	1.18113	0.422-3.305	0.759306
	GCST90006920	Herpes simplex virus 2 mgG-1 antibody levels	MR Egger	9	0.219277	0.469598	1.24518	0.496-3.126	0.654724
			Weighted median	9	0.107625	0.325828	1.11363	0.588-2.109	0.741165
			IVW	9	-0.0245445	0.24987	0.975754	0.598-1.592	0.92175
			Simple mode	9	0.10317	0.490774	1.10868	0.424-2.901	0.838753
			Weighted mode	9	0.11497	0.405447	1.12184	0.507-2.483	0.783945
	GCST90006921	Anti-polyomavirus 2 IgG seropositivity	MR Egger	9	-0.197861	0.383717	0.820484	0.387-1.741	0.621985
			Weighted median	9	-0.246858	0.272179	0.781252	0.458-1.332	0.364423
			IVW	9	-0.301115	0.202631	0.739993	0.497-1.101	0.137273
			Simple mode	9	-0.00557935	0.436186	0.994436	0.423-2.338	0.990108
			Weighted mode	9	-0.132273	0.35033	0.876102	0.441-1.741	0.715573
	GCST90006922	Polyomavirus 2 JC VP1 antibody levels	MR Egger	9	-0.0108799	0.292411	0.989179	0.558-1.755	0.971358
			Weighted median	9	0.175424	0.18424	1.19175	0.831-1.710	0.341021
			IVW	9	0.119081	0.147722	1.12646	0.843-1.505	0.420175
			Simple mode	9	0.234268	0.313648	1.26398	0.684-2.337	0.47649
			Weighted mode	9	0.255692	0.304572	1.29135	0.711-2.346	0.425557
	GCST90006923	Anti-Merkel cell polyomavirus IgG seropositivity	MR Egger	9	0.227241	0.487732	1.25513	0.483-3.265	0.655426
			Weighted median	9	-0.203936	0.299037	0.815514	0.454-1.465	0.495254
			IVW	9	0.226467	0.240781	1.25416	0.782-2.011	0.346933
			Simple mode	9	-0.345318	0.542867	0.707995	0.244-2.052	0.542477
			Weighted mode	9	-0.321582	0.423427	0.725001	0.316-1.663	0.469354
	GCST90006924	Merkel cell polyomavirus VP1 antibody levels	MR Egger	9	-0.00273995	0.289808	0.997264	0.565-1.760	0.99272
			Weighted median	9	-0.0196903	0.173522	0.980502	0.698-1.378	0.909654
			IVW	9	-0.0926143	0.145606	0.911545	0.685-1.213	0.524735
			Simple mode	9	-0.128981	0.282593	0.87899	0.505-1.529	0.660224
			Weighted mode	9	-0.0555005	0.231451	0.946012	0.601-1.489	0.81652
	GCST90006925	Anti-Toxoplasma gondii IgG seropositivity	MR Egger	9	-0.575754	0.432474	0.562281	0.241-1.312	0.224808
			Weighted median	9	-0.285931	0.302891	0.751315	0.415-1.360	0.345167
			IVW	9	-0.14454	0.233148	0.86542	0.548-1.367	0.535291
			Simple mode	9	-0.26138	0.465373	0.769988	0.309-1.917	0.589733
			Weighted mode	9	-0.412899	0.430764	0.661729	0.284-1.539	0.365865
	GCST90006926	Toxoplasma gondii p22 antibody levels	MR Egger	9	0.757063	0.476161	2.132	0.838-5.421	0.155876
			Weighted median	9	0.150914	0.357329	1.1629	0.577-2.343	0.672777
			IVW	9	0.105891	0.254542	1.1117	0.675-1.831	0.677406
			Simple mode	9	-0.141812	0.575109	0.867784	0.281-2.679	0.811441
			Weighted mode	9	0.102982	0.46405	1.10847	0.446-2.753	0.829936
	GCST90006927	Toxoplasma gondii sag1 antibody levels	MR Egger	9	0.129109	0.340999	1.13781	0.583-2.220	0.716193
			Weighted median	9	0.0987375	0.208134	1.10378	0.734-1.660	0.635219
			IVW	9	0.0419858	0.170461	1.04288	0.747-1.457	0.805444
			Simple mode	9	0.0826684	0.27207	1.08618	0.637-1.851	0.768995
			Weighted mode	9	0.101553	0.248322	1.10689	0.680-1.801	0.6933
	GCST90006928	Anti-varicella zoster virus IgG seropositivity	MR Egger	9	0.223985	0.557224	1.25105	0.420-3.729	0.6997
			Weighted median	9	-0.131131	0.370028	0.877103	0.425-1.811	0.723054
			IVW	9	0.0613437	0.278142	1.06326	0.616-1.834	0.825445
			Simple mode	9	-0.337861	0.518781	0.713295	0.258-1.972	0.533136
			Weighted mode	9	-0.26254	0.472839	0.769095	0.304-1.943	0.59391
	GCST90006929	Varicella zoster virus glycoproteins E and I antibody levels	MR Egger	9	-0.0733117	0.202033	0.929311	0.625-1.381	0.727412
			Weighted median	9	-0.0922529	0.140057	0.911875	0.693-1.200	0.5101
			IVW	9	-0.0507588	0.106929	0.950508	0.771-1.172	0.635004
			Simple mode	9	-0.087827	0.219295	0.915919	0.596-1.408	0.699273
			Weighted mode	9	-0.103153	0.18458	0.901989	0.628-1.295	0.591556
	IVW: Inverse variance weighted

## Sheet: TableS8
	Table S8. Detailed results of sensitivity analyses for causal effects of GERD-related teaits on antibody-mediated immune responses (reverse)
	Antibody levels	Heterogenity				MR-Egger intercept			Global Test P value (MR-PRESSO)
		method	Q	Q-DF	P value	Egger intercept	SE	P value
	Anti-BK polyomavirus IgG seropositivity	MR Egger	9.9591	7	0.190903	-0.0101123	0.0150296	0.522641	0.297
		IVW	10.0858	8	0.259055		0.0425795	0.498227	0.15
	BK polyomavirus VP1 antibody levels	MR Egger	8.98454	7	0.253768	-0.0612982	0.0492228	0.253082	0.092
		IVW	9.56558	8	0.296849	-0.00141232	0.0316378	0.965641	0.695
	Anti-chlamydia trachomatis IgG seropositivity	MR Egger	11.5372	7	0.116843	-0.0710182	0.0277881	0.0377874	0.125
		IVW	12.3779	8	0.135124	0.00205936	0.074185	0.978629	0.227
	Chlamydia trachomatis momp A antibody levels	MR Egger	12.2403	7	0.0929297	-0.0375528	0.0285063	0.229201	0.483
		IVW	14.952	8	0.0600849	-0.0540237	0.0257611	0.0741875	0.262
	Chlamydia trachomatis momp D antibody levels	MR Egger	6.00159	7	0.539564	-0.0549456	0.0268813	0.0802364	0.801
		IVW	6.00358	8	0.646831	-0.00966964	0.0174386	0.596502	0.549
	Chlamydia trachomatis pGP3 antibody levels	MR Egger	6.71739	7	0.458886	-0.0241591	0.0162203	0.179985	0.661
		IVW	13.249	8	0.103563	-0.0225885	0.0172495	0.2317	0.607
	Chlamydia trachomatis PorB antibody levels	MR Egger	11.1581	7	0.131871	0.0488185	0.0573137	0.422518	0.548
		IVW	11.1593	8	0.192835	-0.0158962	0.0138997	0.290372	0.734
	Chlamydia trachomatis tarp-D F1 antibody levels	MR Egger	6.41588	7	0.492112	-3.44e-06	0.0138646	0.999809	0.749
		IVW	8.15129	8	0.418833	-0.0053955	0.0137365	0.706165	0.583
	Chlamydia trachomatis tarp-D F2 antibody levels	MR Egger	5.87957	7	0.55388	-0.0154183	0.015547	0.354369	0.256
		IVW	10.2774	8	0.246092	0.07164	0.0462645	0.165433	0.76
	Anti-cytomegalovirus IgG seropositivity	MR Egger	0.487796	7	0.99949	0.0520875	0.0337586	0.166753	0.247
		IVW	4.66578	8	0.792627	0.0175898	0.0176959	0.353332	0.156
	Cytomegalovirus pp28 antibody levels	MR Egger	7.07525	7	0.421087	0.0487209	0.0325389	0.177979	0.839
		IVW	7.38602	8	0.495613	-0.00186154	0.0144305	0.900986	0.745
	Cytomegalovirus pp52 antibody levels	MR Egger	3.1666	7	0.869175	0.0149769	0.026511	0.589758	0.736
		IVW	5.38501	8	0.715744	-0.00470677	0.0604371	0.940104	0.612
	Cytomegalovirus pp150 antibody levels	MR Egger	4.95361	7	0.665624	0.00152797	0.0149617	0.921521	0.406
		IVW	6.66845	8	0.57279	-0.0206322	0.0292619	0.503535	0.902
	Anti-Epstein-Barr virus IgG seropositivity	MR Egger	6.70136	7	0.460622	0.0296129	0.0413485	0.497072	0.4
		IVW	7.42689	8	0.491351	0.00594763	0.03048	0.850832	0.997
	Epstein-Barr virus EA-D antibody levels	MR Egger	4.16284	7	0.760842	0.0216589	0.0237084	0.39133	0.794
		IVW	5.47075	8	0.706278	-0.0279211	0.0239169	0.281261	0.852
	Epstein-Barr virus EBNA-1 antibody levels	MR Egger	5.12073	7	0.645232	-0.0159241	0.0252112	0.547695	0.815
		IVW	5.12073	8	0.744598	-0.0446649	0.0304906	0.186373	0.778
	Epstein-Barr virus VCA p18 antibody levels	MR Egger	7.36441	7	0.391948	0.0278099	0.0287982	0.366373	0.604
		IVW	7.52672	8	0.481009	-0.0175864	0.0180166	0.361523	0.214
	Epstein-Barr virus ZEBRA antibody levels	MR Egger	9.34086	7	0.229101	0.0334933	0.0362969	0.386833	0.807
		IVW	10.6533	8	0.22213	-0.0200485	0.0326934	0.559115	0.951
	Anti-human herpes virus 6 IgG seropositivity	MR Egger	2.67608	7	0.913265	-0.00842161	0.0265773	0.760582	0.763
		IVW	5.0739	8	0.749649	0.0106411	0.0203064	0.616438	0.244
	Anti-human herpes virus 6 E1A IgG seropositivity	MR Egger	7.9112	7	0.340489	-6.31e-05	0.0337712	0.998562	0.245
		IVW	10.6018	8	0.2253	-0.00740592	0.0202206	0.724993	0.199
	Human herpes virus 6 IE1A antibody levels	MR Egger	10.2041	7	0.177299	0.0350835	0.0299065	0.27912	0.421
		IVW	11.6444	8	0.167789	-0.0535762	0.0331094	0.149661	0.5
	Anti-human herpes virus 6 IE1B IgG seropositivity	MR Egger	1.56575	7	0.979946	-0.0071331	0.0236584	0.77179	0.282
		IVW	3.80769	8	0.874044	-0.0132909	0.0386381	0.740959	0.473
	Human herpes virus 6 IE1B antibody levels	MR Egger	5.25219	7	0.629218	0.0018455	0.014027	0.899028	0.703
		IVW	5.26883	8	0.728495	egger_intercept	se	pval	Global_Test_Pvalue
	Human herpes virus 6 p101k antibody levels	MR Egger	5.01926	7	0.657613	-0.0222509	0.0745604	0.77404	0.298
		IVW	5.33841	8	0.72087	-0.0101123	0.0150296	0.522641	0.297
	Anti-human herpes virus 7 IgG seropositivity	MR Egger	6.99266	7	0.429645	0.0304098	0.0425795	0.498227	0.15
		IVW	6.99872	8	0.536771	-0.0612982	0.0492228	0.253082	0.092
	Human herpes virus 7 U14 antibody levels	MR Egger	9.01374	7	0.251671	-0.00141232	0.0316378	0.965641	0.695
		IVW	9.02717	8	0.340009	-0.0710182	0.0277881	0.0377874	0.125
	Anti-helicobacter pylori IgG seropositivity	MR Egger	3.01501	7	0.88361	0.00205936	0.074185	0.978629	0.227
		IVW	3.51216	8	0.898244	-0.0375528	0.0285063	0.229201	0.483
	Helicobacter pylori CagA antibody levels	MR Egger	7.89435	7	0.342002	-0.0540237	0.0257611	0.0741875	0.262
		IVW	8.47279	8	0.3887	-0.0549456	0.0268813	0.0802364	0.801
	Helicobacter pylori Catalase antibody levels	MR Egger	1.18578	7	0.991251	-0.00966964	0.0174386	0.596502	0.549
		IVW	1.22386	8	0.996401	-0.0241591	0.0162203	0.179985	0.661
	Helicobacter pylori GroEL antibody levels	MR Egger	3.64652	7	0.819472	-0.0225885	0.0172495	0.2317	0.607
		IVW	4.4811	8	0.811321	0.0488185	0.0573137	0.422518	0.548
	Helicobacter pylori OMP antibody levels	MR Egger	2.80916	7	0.902077	-0.0158962	0.0138997	0.290372	0.734
		IVW	4.17204	8	0.841277	-3.44e-06	0.0138646	0.999809	0.749
	Helicobacter pylori UREA antibody levels	MR Egger	4.4232	7	0.729944	-0.0053955	0.0137365	0.706165	0.583
		IVW	4.82216	8	0.776404	-0.0154183	0.015547	0.354369	0.256
	Helicobacter pylori VacA antibody levels	MR Egger	2.98278	7	0.88659	0.07164	0.0462645	0.165433	0.76
		IVW	5.12864	8	0.743742	0.0520875	0.0337586	0.166753	0.247
	Anti-herpes simplex virus 1 IgG seropositivity	MR Egger	5.81	7	0.562102	0.0175898	0.0176959	0.353332	0.156
		IVW	6.74254	8	0.564649	0.0487209	0.0325389	0.177979	0.839
	Herpes simplex virus 1 mgG-1 antibody levels	MR Egger	9.20277	7	0.238424	-0.00186154	0.0144305	0.900986	0.745
		IVW	10.4554	8	0.234505	0.0149769	0.026511	0.589758	0.736
	Anti-herpes simplex virus 2 IgG seropositivity	MR Egger	3.64492	7	0.819646	-0.00470677	0.0604371	0.940104	0.612
		IVW	4.49641	8	0.809793	0.00152797	0.0149617	0.921521	0.406
	Herpes simplex virus 2 mgG-1 antibody levels	MR Egger	2.31757	7	0.940197	-0.0206322	0.0292619	0.503535	0.902
		IVW	2.69362	8	0.952091	0.0296129	0.0413485	0.497072	0.4
	Anti-polyomavirus 2 IgG seropositivity	MR Egger	5.06836	7	0.651622	0.00594763	0.03048	0.850832	0.997
		IVW	5.16876	8	0.739396	0.0216589	0.0237084	0.39133	0.794
	Polyomavirus 2 JC VP1 antibody levels	MR Egger	9.95786	7	0.190974	-0.0279211	0.0239169	0.281261	0.852
		IVW	10.3485	8	0.241413	-0.0159241	0.0252112	0.547695	0.815
	Anti-Merkel cell polyomavirus IgG seropositivity	MR Egger	10.3524	7	0.169466	-0.0446649	0.0304906	0.186373	0.778
		IVW	10.3524	8	0.241156	0.0278099	0.0287982	0.366373	0.604
	Merkel cell polyomavirus VP1 antibody levels	MR Egger	11.4049	7	0.121907	-0.0175864	0.0180166	0.361523	0.214
		IVW	11.6234	8	0.168812	0.0334933	0.0362969	0.386833	0.807
	Anti-Toxoplasma gondii IgG seropositivity	MR Egger	7.15239	7	0.413188	-0.0200485	0.0326934	0.559115	0.951
		IVW	8.55853	8	0.380894	-0.00842161	0.0265773	0.760582	0.763
	Toxoplasma gondii p22 antibody levels	MR Egger	4.43095	7	0.729015	0.0106411	0.0203064	0.616438	0.244
		IVW	7.04939	8	0.531313	-6.31e-05	0.0337712	0.998562	0.245
	Toxoplasma gondii sag1 antibody levels	MR Egger	10.3832	7	0.167877	-0.00740592	0.0202206	0.724993	0.199
		IVW	10.5181	8	0.23053	0.0350835	0.0299065	0.27912	0.421
	Anti-varicella zoster virus IgG seropositivity	MR Egger	7.87641	7	0.343618	-0.0535762	0.0331094	0.149661	0.5
		IVW	8.00955	8	0.432538	-0.0071331	0.0236584	0.77179	0.282
	Varicella zoster virus glycoproteins E and I antibody levels	MR Egger	5.51456	7	0.597428	0.0018455	0.014027	0.899028	0.703
		IVW	5.53187	8	0.699507
	IVW: Inverse variance weighted

## Sheet: TableS9
	Table S9. Detailed results of MR-PRESSO analysis for causal effects of GERD related traits on antibody-mediated immune responses ( reverse)
	Antibody levels	Causal Estimate	Sd	T stata	P-value
	Anti-BK polyomavirus IgG seropositivity	0.181826	0.534334	0.340286	0.742404
	BK polyomavirus VP1 antibody levels	-0.0897108	0.110557	-0.811444	0.440583
	Anti-chlamydia trachomatis IgG seropositivity	-0.0816472	0.314966	-0.259225	0.802007
	Chlamydia trachomatis momp A antibody levels	-0.508325	0.393459	-1.29194	0.232448
	Chlamydia trachomatis momp D antibody levels	-0.117355	0.210567	-0.557328	0.59255
	Chlamydia trachomatis pGP3 antibody levels	-0.359535	0.274666	-1.30899	0.226885
	Chlamydia trachomatis PorB antibody levels	-0.634073	0.525548	-1.2065	0.26209
	Chlamydia trachomatis tarp-D F1 antibody levels	-0.200925	0.221396	-0.907534	0.390642
	Chlamydia trachomatis tarp-D F2 antibody levels	0.0872721	0.225049	0.387791	0.708285
	Anti-cytomegalovirus IgG seropositivity	-0.410401	0.156505	-2.62228	0.030542
	Cytomegalovirus pp28 antibody levels	-0.193817	0.126607	-1.53086	0.164336
	Cytomegalovirus pp52 antibody levels	-0.211588	0.101332	-2.08807	0.070229
	Cytomegalovirus pp150 antibody levels	-0.121845	0.119881	-1.01638	0.339198
	Anti-Epstein-Barr virus IgG seropositivity	0.00633113	0.421005	0.0150381	0.98837
	Epstein-Barr virus EA-D antibody levels	0.187637	0.0876891	2.1398	0.0647961
	Epstein-Barr virus EBNA-1 antibody levels	-0.0611196	0.0845998	-0.722456	0.490591
	Epstein-Barr virus VCA p18 antibody levels	0.227352	0.0990014	2.29646	0.0507506
	Epstein-Barr virus ZEBRA antibody levels	0.0373155	0.118509	0.314874	0.760913
	Anti-human herpes virus 6 IgG seropositivity	0.407719	0.280944	1.45124	0.184768
	Anti-human herpes virus 6 E1A IgG seropositivity	-0.0722819	0.278865	-0.259201	0.802025
	Human herpes virus 6 IE1A antibody levels	-0.0556578	0.134987	-0.412318	0.690934
	Anti-human herpes virus 6 IE1B IgG seropositivity	-0.163532	0.171182	-0.955309	0.367393
	Human herpes virus 6 IE1B antibody levels	-0.0499826	0.0895081	-0.558414	0.591843
	Human herpes virus 6 p101k antibody levels	0.173448	0.165866	1.04571	0.326258
	Anti-human herpes virus 7 IgG seropositivity	0.132152	0.430145	0.307227	0.766516
	Human herpes virus 7 U14 antibody levels	-0.251973	0.106782	-2.3597	0.0459795
	Anti-helicobacter pylori IgG seropositivity	-0.342951	0.147692	-2.32207	0.0487612
	Helicobacter pylori CagA antibody levels	0.0954613	0.303199	0.314847	0.760933
	Helicobacter pylori Catalase antibody levels	0.0073393	0.0911016	0.0805616	0.93777
	Helicobacter pylori GroEL antibody levels	-0.214477	0.134301	-1.59699	0.148935
	Helicobacter pylori OMP antibody levels	-0.157884	0.131635	-1.1994	0.264686
	Helicobacter pylori UREA antibody levels	-0.0293446	0.150519	-0.194956	0.850288
	Helicobacter pylori VacA antibody levels	-0.104494	0.187186	-0.558239	0.591957
	Anti-herpes simplex virus 1 IgG seropositivity	-0.362702	0.201682	-1.79839	0.109823
	Herpes simplex virus 1 mgG-1 antibody levels	-0.0566626	0.137152	-0.413137	0.690358
	Anti-herpes simplex virus 2 IgG seropositivity	0.306888	0.207486	1.47908	0.177382
	Herpes simplex virus 2 mgG-1 antibody levels	-0.0245445	0.14499	-0.169284	0.869775
	Anti-polyomavirus 2 IgG seropositivity	-0.301115	0.162875	-1.84875	0.101672
	Polyomavirus 2 JC VP1 antibody levels	0.119081	0.147722	0.806118	0.443476
	Anti-Merkel cell polyomavirus IgG seropositivity	0.226467	0.240781	0.940555	0.374461
	Merkel cell polyomavirus VP1 antibody levels	-0.0926143	0.145606	-0.636063	0.5425
	Anti-Toxoplasma gondii IgG seropositivity	-0.14454	0.233148	-0.619949	0.552536
	Toxoplasma gondii p22 antibody levels	0.105891	0.238941	0.443168	0.669384
	Toxoplasma gondii sag1 antibody levels	0.0419858	0.170461	0.246307	0.811647
	Anti-varicella zoster virus IgG seropositivity	0.0613437	0.278142	0.220548	0.830969
	Varicella zoster virus glycoproteins E and I antibody levels	-0.0507588	0.0889176	-0.570852	0.583775

## Sheet: Table S10
	Table S10. Detailed results of MR analysis for causal effects of herpes simplex virus 1 mgG-1 antibody on inflammatory factors
	outcome id	inflammatory factors levels	symbol	SNP number	MR results				Heterogenity			MR-egger_intercept			Global Test P value (MR-PRESSO)
					method	OR	95%CI	P value	Q	Q-DF	P value	egger intercept	SE	P value
	GCST90274758	Eukaryotic translation initiation factor 4E-binding protein 1 levels	4EBP1	18	MR Egger	0.970912	0.869-1.085	0.608453	22.2602	16	0.134988	0.00960127	0.0102109	0.361045	0.147
				18	Weighted median	0.997399	0.921-1.080	0.94863
				18	IVW	1.01185	0.944-1.085	0.739202	23.4903	17	0.13396
				18	Simple mode	1.00355	0.880-1.144	0.958456
				18	Weighted mode	0.98837	0.884-1.105	0.839344
	GCST90274759	Adenosine Deaminase levels	ADA	18	MR Egger	0.957596	0.868-1.057	0.401883	18.0214	16	0.322647	0.00821266	0.00908498	0.379415	0.353
				18	Weighted median	1.00255	0.926-1.085	0.949755
				18	IVW	0.992093	0.933-1.055	0.800631	18.9418	17	0.331884
				18	Simple mode	1.00284	0.882-1.140	0.965983
				18	Weighted mode	1.00284	0.892-1.128	0.962837
	GCST90274760	Artemin levels	ARTN	18	MR Egger	0.9656	0.869-1.073	0.526022	13.9262	16	0.604215	-0.00260817	0.00985504	0.794656	0.654
				18	Weighted median	0.947135	0.859-1.044	0.273025
				18	IVW	0.954893	0.894-1.020	0.171832	13.9962	17	0.667371
				18	Simple mode	0.91927	0.771-1.096	0.361411
				18	Weighted mode	0.953058	0.802-1.133	0.592461
	GCST90274761	Axin-1 levels	AXIN1	18	MR Egger	0.999672	0.893-1.118	0.995506	17.867	16	0.331745	0.00219783	0.0104521	0.836106	0.397
				18	Weighted median	0.980508	0.894-1.075	0.676498
				18	IVW	1.00911	0.943-1.080	0.794551	17.9163	17	0.394138
				18	Simple mode	0.961582	0.822-1.125	0.630122
				18	Weighted mode	0.948349	0.836-1.076	0.420264
	GCST90274762	beta-nerve growth factor levels	Beta-NGF	18	MR Egger	0.949215	0.866-1.040	0.280661	16.0633	16	0.448551	0.00919222	0.0083998	0.290008	0.466
				18	Weighted median	1.00933	0.928-1.098	0.828033
				18	IVW	0.987747	0.932-1.046	0.675374	17.2656	17	0.436515
				18	Simple mode	1.07567	0.938-1.234	0.311234
				18	Weighted mode	1.06663	0.935-1.217	0.350441
	GCST90274763	Caspase 8 levels	CASP-8	18	MR Egger	1.01617	0.914-1.130	0.770488	20.5216	16	0.197643	-0.00122523	0.00976764	0.901739	0.259
				18	Weighted median	1.02528	0.941-1.118	0.570122
				18	IVW	1.01082	0.948-1.078	0.744139	20.5417	17	0.247461
				18	Simple mode	0.927792	0.798-1.079	0.3443
				18	Weighted mode	1.01492	0.890-1.158	0.828082
	GCST90274764	Eotaxin levels	Eotaxin	18	MR Egger	1.03078	0.921-1.153	0.603308	23.4777	16	0.10155	-0.00880288	0.010354	0.407763	0.113
				18	Weighted median	0.982272	0.906-1.065	0.665986
				18	IVW	0.992529	0.926-1.064	0.833409	24.5383	17	0.105532
				18	Simple mode	0.938707	0.826-1.067	0.347453
				18	Weighted mode	0.971786	0.878-1.076	0.587454
	GCST90274765	C-C motif chemokine 19 levels	CCL19	18	MR Egger	1.00127	0.898-1.116	0.981969	21.4251	16	0.162743	-0.00342074	0.0100482	0.73796	0.228
				18	Weighted median	1.00231	0.919-1.093	0.958253
				18	IVW	0.986676	0.923-1.055	0.693003	21.5803	17	0.201404
				18	Simple mode	0.979498	0.837-1.146	0.79888
				18	Weighted mode	0.964637	0.842-1.105	0.609238
	GCST90274766	C-C motif chemokine 20 levels	CCL20	18	MR Egger	1.01295	0.922-1.112	0.791101	15.0861	16	0.518339	0.000672646	0.00862785	0.938825	0.613
				18	Weighted median	1.0336	0.953-1.121	0.422535
				18	IVW	1.01589	0.958-1.077	0.599586	15.0922	17	0.58884
				18	Simple mode	1.07794	0.940-1.236	0.296008
				18	Weighted mode	1.01601	0.898-1.149	0.80308
	GCST90274767	C-C motif chemokine 23 levels	CCL23	18	MR Egger	1.00173	0.910-1.102	0.972256	16.9459	16	0.389108	-0.000147435	0.0088067	0.98685	0.467
				18	Weighted median	1.01005	0.927-1.100	0.818652
				18	IVW	1.00109	0.944-1.061	0.970862	16.9462	17	0.458018
				18	Simple mode	1.00149	0.867-1.156	0.984069
				18	Weighted mode	1.0098	0.889-1.147	0.88204
	GCST90274768	C-C motif chemokine 25 levels	CCL25	18	MR Egger	1.03503	0.943-1.136	0.479143	16.156	16	0.442127	-0.0105542	0.00856805	0.23582	0.413
				18	Weighted median	0.978369	0.900-1.064	0.610072
				18	IVW	0.988955	0.932-1.049	0.713961	17.6881	17	0.408766
				18	Simple mode	0.933337	0.800-1.089	0.393051
				18	Weighted mode	0.96483	0.839-1.109	0.621523
	GCST90274769	C-C motif chemokine 28 levels	CCL28	18	MR Egger	1.0275	0.932-1.133	0.593335	18.6554	16	0.286935	-0.00957497	0.00899226	0.302772	0.287
				18	Weighted median	1.00913	0.932-1.093	0.822609
				18	IVW	0.985998	0.927-1.049	0.653501	19.9774	17	0.275386
				18	Simple mode	1.01303	0.875-1.172	0.86423
				18	Weighted mode	1.03654	0.905-1.188	0.611763
	GCST90274770	C-C motif chemokine 4 levels	CCL4	18	MR Egger	1.0305	0.938-1.132	0.540088	15.7436	16	0.470992	-0.00183582	0.00866517	0.83489	0.571
				18	Weighted median	1.02087	0.944-1.104	0.605917
				18	IVW	1.02239	0.964-1.085	0.462907	15.7885	17	0.538873
				18	Simple mode	1.02466	0.907-1.157	0.700104
				18	Weighted mode	1.01693	0.910-1.136	0.769596
	GCST90274771	Natural killer cell receptor 2B4 levels	CD244	18	MR Egger	1.00801	0.900-1.129	0.891743	23.5578	16	0.099618	-0.00289213	0.0104024	0.784554	0.132
				18	Weighted median	0.975189	0.894-1.063	0.569877
				18	IVW	0.995507	0.929-1.067	0.898256	23.6716	17	0.128637
				18	Simple mode	1.00327	0.858-1.173	0.967918
				18	Weighted mode	0.994516	0.873-1.133	0.935201
	GCST90274772	CD40L receptor levels	CD40	18	MR Egger	0.952121	0.842-1.076	0.443451	28.4974	16	0.0275537	0.00871225	0.0112574	0.450268	NA
				18	Weighted median	1.00554	0.925-1.093	0.896198
				18	IVW	0.988607	0.916-1.067	0.767402	29.5642	17	0.0296648
				18	Simple mode	1.01966	0.887-1.172	0.786849
				18	Weighted mode	1.00343	0.884-1.139	0.958282
	GCST90274773	T-cell surface glycoprotein CD5 levels	CD5	18	MR Egger	0.968099	0.859-1.091	0.600916	26.2933	16	0.0500385	0.0085256	0.0109549	0.447781	0.06
				18	Weighted median	0.965034	0.886-1.051	0.411372
				18	IVW	1.00439	0.933-1.081	0.907507	27.2886	17	0.0539686
				18	Simple mode	0.94059	0.802-1.103	0.462488
				18	Weighted mode	0.95971	0.847-1.087	0.527119
	GCST90274774	T-cell surface glycoprotein CD6 isoform levels	CD6	18	MR Egger	0.949495	0.865-1.042	0.292435	11.9981	16	0.744113	-0.000313178	0.00859895	0.971398	0.821
				18	Weighted median	0.964079	0.891-1.043	0.360527
				18	IVW	0.948215	0.894-1.005	0.0754671	11.9994	17	0.800174
				18	Simple mode	0.969975	0.848-1.110	0.663143
				18	Weighted mode	0.966734	0.861-1.086	0.57626
	GCST90274775	CUB domain-containing protein 1 levels	CDCP1	18	MR Egger	0.984978	0.885-1.096	0.784492	22.3222	16	0.13309	0.000710155	0.00985684	0.943457	0.157
				18	Weighted median	1.01123	0.929-1.101	0.795936
				18	IVW	0.987985	0.926-1.054	0.715888	22.3294	17	0.17238
				18	Simple mode	1.00711	0.872-1.164	0.924467
				18	Weighted mode	1.03497	0.922-1.162	0.568818
	GCST90274776	Macrophage colony-stimulating factor 1 levels	CSF-1	18	MR Egger	1.04846	0.947-1.160	0.373686	19.3538	16	0.250745	-0.00231792	0.00931804	0.806714	0.287
				18	Weighted median	1.08102	0.995-1.175	0.0670549
				18	IVW	1.03801	0.976-1.104	0.236944	19.4286	17	0.304491
				18	Simple mode	1.09366	0.932-1.283	0.286722
				18	Weighted mode	1.09582	0.960-1.250	0.192084
	GCST90274777	Cystatin D levels	CST5	18	MR Egger	1.09026	0.970-1.226	0.168273	25.9101	16	0.0553067	-0.00717586	0.0107891	0.515456	0.073
				18	Weighted median	1.05669	0.971-1.150	0.199852
				18	IVW	1.05699	0.983-1.136	0.133998	26.6264	17	0.0637788
				18	Simple mode	1.03465	0.886-1.208	0.671193
				18	Weighted mode	1.05984	0.931-1.206	0.39038
	GCST90274778	Fractalkine levels	CX3CL1	18	MR Egger	1.04514	0.929-1.176	0.47414	25.9666	16	0.0545004	-0.0148014	0.0108466	0.191258	NA
				18	Weighted median	0.989673	0.909-1.078	0.811032
				18	IVW	0.980383	0.909-1.058	0.609306	28.9887	17	0.0346301
				18	Simple mode	0.879494	0.730-1.060	0.194242
				18	Weighted mode	1.0454	0.915-1.195	0.522717
	GCST90274779	C-X-C motif chemokine 1 levels	CXCL1	18	MR Egger	1.01006	0.920-1.109	0.836594	11.4447	16	0.781243	0.00236559	0.00861181	0.787068	0.803
				18	Weighted median	1.01236	0.934-1.097	0.76524
				18	IVW	1.02041	0.962-1.082	0.500401	11.5201	17	0.828285
				18	Simple mode	1.02475	0.888-1.183	0.742085
				18	Weighted mode	1.02165	0.906-1.152	0.731506
	GCST90274780	C-X-C motif chemokine 10 levels	CXCL10	18	MR Egger	0.940255	0.857-1.032	0.213886	13.7424	16	0.617898	-5.19375e-05	0.00858776	0.995249	0.69
				18	Weighted median	0.943384	0.870-1.024	0.16128
				18	IVW	0.940044	0.887-0.997	0.0387235	13.7424	17	0.685243
				18	Simple mode	0.954338	0.822-1.108	0.546609
				18	Weighted mode	0.954338	0.829-1.098	0.522418
	GCST90274781	C-X-C motif chemokine 11 levels	CXCL11	18	MR Egger	0.979424	0.860-1.115	0.757064	30.599	16	0.0151329	-0.00225662	0.0119325	0.85238	NA
				18	Weighted median	0.942706	0.860-1.034	0.209274
				18	IVW	0.969951	0.896-1.050	0.449324	30.6674	17	0.0219147
				18	Simple mode	0.892877	0.766-1.041	0.166706
				18	Weighted mode	0.917688	0.807-1.044	0.209457
	GCST90274782	C-X-C motif chemokine 5 levels	CXCL5	18	MR Egger	0.991738	0.903-1.089	0.864506	14.1325	16	0.588847	0.00475624	0.00863191	0.589241	0.602
				18	Weighted median	1.00018	0.919-1.088	0.996711
				18	IVW	1.01228	0.954-1.074	0.684704	14.4361	17	0.636031
				18	Simple mode	1.09016	0.929-1.279	0.303631
				18	Weighted mode	0.981847	0.847-1.138	0.810492
	GCST90274783	C-X-C motif chemokine 6 levels	CXCL6	18	MR Egger	0.997347	0.896-1.111	0.962035	20.9662	16	0.179814	0.00390687	0.00992033	0.69891	0.246
				18	Weighted median	1.01345	0.923-1.113	0.77997
				18	IVW	1.01428	0.950-1.083	0.673439	21.1694	17	0.218803
				18	Simple mode	0.933177	0.785-1.109	0.442978
				18	Weighted mode	0.994834	0.872-1.135	0.939399
	GCST90274784	C-X-C motif chemokine 9 levels	CXCL9	18	MR Egger	0.95171	0.869-1.042	0.299188	10.6418	16	0.831037	0.00438011	0.00832378	0.605956	0.863
				18	Weighted median	0.963879	0.892-1.041	0.34996
				18	IVW	0.969842	0.916-1.027	0.291109	10.9187	17	0.860759
				18	Simple mode	0.928686	0.812-1.062	0.293918
				18	Weighted mode	0.938597	0.832-1.058	0.315257
	GCST90274785	Delta and Notch-like epidermal growth factor-related receptor levels	DNER	18	MR Egger	0.972557	0.888-1.066	0.558691	11.4219	16	0.782728	-0.00533625	0.00839947	0.534209	0.816
				18	Weighted median	0.983606	0.906-1.068	0.692697
				18	IVW	0.950414	0.897-1.007	0.082272	11.8255	17	0.810588
				18	Simple mode	0.996492	0.872-1.139	0.959524
				18	Weighted mode	0.999403	0.885-1.129	0.992433
	GCST90274786	Protein S100-A12 levels	EN-RAGE	18	MR Egger	1.02286	0.931-1.123	0.643169	10.8759	16	0.817077	0.0021473	0.00865013	0.807107	0.851
				18	Weighted median	1.01325	0.936-1.097	0.746154
				18	IVW	1.03236	0.973-1.095	0.289702	10.9376	17	0.859791
				18	Simple mode	0.996607	0.864-1.149	0.963286
				18	Weighted mode	1.06922	0.937-1.220	0.333505
	GCST90274787	Fibroblast growth factor 19 levels	FGF-19	18	MR Egger	1.03388	0.941-1.136	0.497018	11.6575	16	0.767203	0.008039	0.00865968	0.367032	0.792
				18	Weighted median	1.04936	0.966-1.140	0.256271
				18	IVW	1.07029	1.009-1.135	0.0241834	12.5193	17	0.767726
				18	Simple mode	1.1593	1.002-1.341	0.0631619
				18	Weighted mode	1.03861	0.924-1.167	0.532976
	GCST90274788	Fibroblast growth factor 21 levels	FGF-21	18	MR Egger	1.00175	0.909-1.104	0.972441	17.1698	16	0.374691	0.00260888	0.00897239	0.774964	0.41
				18	Weighted median	1.04872	0.962-1.143	0.277686
				18	IVW	1.01307	0.955-1.075	0.669112	17.2606	17	0.436853
				18	Simple mode	1.08994	0.928-1.280	0.308738
				18	Weighted mode	1.10146	0.927-1.309	0.288402
	GCST90274789	Fibroblast growth factor 23 levels	FGF-23	18	MR Egger	0.985536	0.899-1.080	0.760075	14.7381	16	0.543899	0.00750833	0.00846566	0.388261	0.541
				18	Weighted median	0.978605	0.900-1.065	0.614627
				18	IVW	1.01796	0.961-1.078	0.545463	15.5247	17	0.557743
				18	Simple mode	0.972161	0.852-1.109	0.679746
				18	Weighted mode	0.964249	0.855-1.088	0.561019
	GCST90274790	Fibroblast growth factor 5 levels	FGF-5	18	MR Egger	0.972785	0.876-1.080	0.611741	16.2613	16	0.434875	0.0011482	0.00971503	0.90739	0.482
				18	Weighted median	0.974816	0.888-1.070	0.591517
				18	IVW	0.97758	0.916-1.043	0.492497	16.2755	17	0.504393
				18	Simple mode	0.986751	0.839-1.160	0.87347
				18	Weighted mode	0.981321	0.848-1.136	0.803818
	GCST90274791	Fms-related tyrosine kinase 3 ligand levels	FIt3L	18	MR Egger	0.883527	0.767-1.018	0.105949	37.1036	16	0.00202776	0.0164034	0.0130917	0.228225	<0.001
				18	Weighted median	0.967425	0.880-1.064	0.495065
				18	IVW	0.947982	0.866-1.038	0.247592	40.7442	17	0.00101521
				18	Simple mode	0.866319	0.727-1.033	0.12793
				18	Weighted mode	0.968249	0.831-1.129	0.685276
	GCST90274792	Glial cell line-derived neurotrophic factor levels	hGDNF	18	MR Egger	1.00467	0.916-1.102	0.922612	9.73127	16	0.88028	-0.00234314	0.00852629	0.786976	0.907
				18	Weighted median	0.976687	0.903-1.056	0.555764
				18	IVW	0.994578	0.938-1.054	0.854556	9.8068	17	0.911516
				18	Simple mode	0.98108	0.853-1.129	0.792723
				18	Weighted mode	0.98108	0.858-1.121	0.782762
	GCST90274793	Hepatocyte growth factor levels	HGF	18	MR Egger	0.982692	0.886-1.090	0.745299	20.1355	16	0.214181	0.00647742	0.00957676	0.508467	0.263
				18	Weighted median	1.00681	0.927-1.093	0.871322
				18	IVW	1.01039	0.948-1.077	0.751443	20.7112	17	0.239476
				18	Simple mode	1.01181	0.887-1.154	0.863563
				18	Weighted mode	1.00967	0.908-1.123	0.861627
	GCST90274794	Interferon gamma levels	IFN-gamma	18	MR Egger	0.996213	0.887-1.119	0.949938	19.7163	16	0.233273	-0.010279	0.0108554	0.357771	0.235
				18	Weighted median	0.909414	0.828-0.998	0.0463823
				18	IVW	0.953362	0.887-1.025	0.197669	20.8211	17	0.234393
				18	Simple mode	0.876819	0.735-1.047	0.163649
				18	Weighted mode	0.876819	0.745-1.032	0.133301
	GCST90274795	Interleukin-10 levels	IL-10	18	MR Egger	1.02548	0.934-1.126	0.606734	14.9001	16	0.531964	0.00156809	0.00866229	0.858621	0.604
				18	Weighted median	1.02189	0.937-1.115	0.626288
				18	IVW	1.03242	0.973-1.095	0.289215	14.9329	17	0.600314
				18	Simple mode	1.09067	0.932-1.276	0.293741
				18	Weighted mode	0.992212	0.861-1.144	0.915475
	GCST90274796	Interleukin-10 receptor subunit alpha levels	IL-10RA	18	MR Egger	0.961312	0.865-1.069	0.476079	10.1007	16	0.861317	-0.000228873	0.00985811	0.981764	0.924
				18	Weighted median	0.948991	0.869-1.036	0.243066
				18	IVW	0.960371	0.899-1.026	0.231845	10.1012	17	0.899311
				18	Simple mode	0.973794	0.847-1.119	0.713389
				18	Weighted mode	0.952354	0.833-1.088	0.483509
	GCST90274797	Interleukin-10 receptor subunit beta levels	IL-10RB	18	MR Egger	0.998632	0.889-1.122	0.981894	25.421	16	0.0627398	-0.00138529	0.0107052	0.898651	0.096
				18	Weighted median	0.993216	0.913-1.080	0.873311
				18	IVW	0.992676	0.925-1.066	0.838905	25.4476	17	0.0851306
				18	Simple mode	0.991557	0.844-1.164	0.91877
				18	Weighted mode	1.01247	0.881-1.164	0.863573
	GCST90274798	Interleukin-12 subunit beta levels	IL12RA	18	MR Egger	1.01449	0.924-1.114	0.766482	14.9294	16	0.529815	0.00221373	0.00858048	0.799699	0.563
				18	Weighted median	1.01868	0.938-1.107	0.661979
				18	IVW	1.02424	0.966-1.086	0.423666	14.996	17	0.595772
				18	Simple mode	0.994844	0.848-1.167	0.95013
				18	Weighted mode	1.00105	0.857-1.169	0.989633
	GCST90274799	Interleukin-13 levels	IL-13	18	MR Egger	1.02967	0.926-1.145	0.595558	14.0366	16	0.595984	-0.0139078	0.00985371	0.177268	0.556
				18	Weighted median	0.986927	0.904-1.077	0.768845
				18	IVW	0.970248	0.908-1.037	0.371119	16.0288	17	0.521796
				18	Simple mode	1.022	0.884-1.181	0.771597
				18	Weighted mode	1.00498	0.883-1.144	0.941087
	GCST90274800	Interleukin-15 receptor subunit alpha levels	IL-15RA	18	MR Egger	0.935518	0.843-1.038	0.227486	5.34081	16	0.993782	0.016087	0.00966566	0.115502	0.971
				18	Weighted median	0.987291	0.907-1.075	0.767707
				18	IVW	1.00237	0.939-1.070	0.943168	8.11085	17	0.964119
				18	Simple mode	0.985551	0.859-1.131	0.838241
				18	Weighted mode	0.978029	0.854-1.120	0.752643
	GCST90274801	Interleukin-17A levels	IL-17A	18	MR Egger	1.0171	0.915-1.131	0.757452	12.0845	16	0.738143	-0.00250962	0.00983784	0.801897	0.778
				18	Weighted median	1.02684	0.936-1.127	0.575668
				18	IVW	1.00623	0.942-1.075	0.853959	12.1496	17	0.790996
				18	Simple mode	1.06259	0.910-1.241	0.452798
				18	Weighted mode	1.04319	0.902-1.206	0.575558
	GCST90274802	Interleukin-17C levels	IL-17C	18	MR Egger	1.05179	0.946-1.169	0.362862	9.9604	16	0.868688	-0.00366447	0.00982686	0.714114	0.912
				18	Weighted median	1.04217	0.954-1.138	0.357285
				18	IVW	1.03542	0.969-1.106	0.301942	10.0995	17	0.899388
				18	Simple mode	1.03858	0.894-1.206	0.626584
				18	Weighted mode	1.04198	0.908-1.196	0.56657
	GCST90274803	Interleukin-18 levels	IL-18	18	MR Egger	0.987046	0.891-1.094	0.806744	19.241	16	0.256363	0.00633423	0.00944946	0.51221	0.285
				18	Weighted median	1.03091	0.946-1.124	0.48814
				18	IVW	1.01441	0.952-1.081	0.658518	19.7814	17	0.285564
				18	Simple mode	0.900755	0.763-1.064	0.235161
				18	Weighted mode	1.06138	0.926-1.217	0.404404
	GCST90274804	interleukin-18 receptor 1 levels	IL-18R1	18	MR Egger	0.950768	0.866-1.044	0.305651	11.3846	16	0.78515	0.00631036	0.00862031	0.474735	0.813
				18	Weighted median	0.981681	0.904-1.066	0.660929
				18	IVW	0.976956	0.921-1.036	0.436599	11.9204	17	0.804931
				18	Simple mode	0.970106	0.855-1.100	0.642145
				18	Weighted mode	0.977068	0.867-1.101	0.708857
	GCST90274805	Interleukin-1-alpha levels	IL-1α	18	MR Egger	1.04393	0.939-1.161	0.438102	13.9328	16	0.60372	-0.00919143	0.00985833	0.365012	0.605
				18	Weighted median	1.01248	0.922-1.111	0.794234
				18	IVW	1.00367	0.939-1.072	0.91373	14.8021	17	0.609735
				18	Simple mode	1.05176	0.892-1.240	0.555746
				18	Weighted mode	1.05977	0.916-1.227	0.446974
	GCST90274806	Interleukin-2 levels	IL-2	18	MR Egger	0.992148	0.893-1.103	0.885492	13.0353	16	0.670175	-0.00405721	0.00982484	0.685122	0.706
				18	Weighted median	0.957231	0.875-1.047	0.338094
				18	IVW	0.975074	0.913-1.042	0.453681	13.2058	17	0.722302
				18	Simple mode	0.997743	0.845-1.178	0.979052
				18	Weighted mode	0.968933	0.827-1.135	0.70107
	GCST90274807	Interleukin-20 levels	IL-20	18	MR Egger	0.990351	0.891-1.100	0.85891	11.964	16	0.746455	-0.00625988	0.00979122	0.531652	0.764
				18	Weighted median	0.951884	0.869-1.043	0.290447
				18	IVW	0.964179	0.903-1.030	0.277004	12.3727	17	0.77706
				18	Simple mode	0.964144	0.817-1.138	0.671157
				18	Weighted mode	0.944345	0.800-1.115	0.508985
	GCST90274808	Interleukin-20 receptor subunit alpha levels	IL-20RA	18	MR Egger	1.04022	0.935-1.157	0.478009	9.92009	16	0.870768	-0.0138768	0.00989208	0.179776	0.825
				18	Weighted median	0.966386	0.880-1.061	0.474672
				18	IVW	0.980232	0.917-1.048	0.556453	11.888	17	0.806871
				18	Simple mode	0.891015	0.743-1.069	0.230211
				18	Weighted mode	0.910954	0.772-1.074	0.283666
	GCST90274809	Interleukin-22 receptor subunit alpha-1 levels	IL-22RA1	18	MR Egger	0.90337	0.812-1.005	0.0810636	13.1415	16	0.662381	0.0121285	0.00996153	0.241053	0.62
				18	Weighted median	0.968833	0.881-1.065	0.512169
				18	IVW	0.951418	0.890-1.017	0.14487	14.6239	17	0.622549
				18	Simple mode	0.979953	0.832-1.154	0.811095
				18	Weighted mode	0.964791	0.823-1.131	0.664183
	GCST90274810	Interleukin-24 levels	IL-24	18	MR Egger	0.996523	0.896-1.109	0.949788	12.121	16	0.735606	-0.0012274	0.00993162	0.903183	0.804
				18	Weighted median	1.01426	0.924-1.114	0.766749
				18	IVW	0.991306	0.927-1.060	0.797793	12.1363	17	0.791813
				18	Simple mode	1.00593	0.848-1.193	0.946545
				18	Weighted mode	1.01202	0.865-1.184	0.883285
	GCST90274811	Interleukin-2 receptor subunit beta levels	IL-2RB	18	MR Egger	0.983792	0.883-1.096	0.770169	16.6635	16	0.40769	0.000386234	0.0100273	0.969751	0.437
				18	Weighted median	0.948918	0.863-1.043	0.278309
				18	IVW	0.985419	0.922-1.053	0.662903	16.665	17	0.477276
				18	Simple mode	0.939427	0.784-1.126	0.508818
				18	Weighted mode	0.939427	0.786-1.123	0.500838
	GCST90274812	Interleukin-33 levels	IL-33	18	MR Egger	0.945913	0.851-1.051	0.316757	12.151	16	0.733518	0.00201807	0.00982251	0.839809	0.823
				18	Weighted median	0.955132	0.871-1.048	0.330927
				18	IVW	0.954108	0.893-1.019	0.162607	12.1933	17	0.788296
				18	Simple mode	0.957274	0.818-1.120	0.593145
				18	Weighted mode	0.957274	0.841-1.090	0.51916
	GCST90274813	Interleukin-4 levels	IL-4	18	MR Egger	1.04444	0.932-1.170	0.465322	18.2696	16	0.308347	-0.0119237	0.0106103	0.277682	0.3
				18	Weighted median	0.978767	0.894-1.071	0.641593
				18	IVW	0.992561	0.924-1.067	0.838641	19.7116	17	0.289243
				18	Simple mode	1.00819	0.876-1.161	0.91104
				18	Weighted mode	0.993959	0.872-1.133	0.929003
	GCST90274814	Interleukin-5 levels	IL-5	18	MR Egger	1.0171	0.896-1.154	0.796327	22.5822	16	0.125367	0.00261501	0.0117948	0.827346	0.187
				18	Weighted median	1.01123	0.921-1.110	0.814521
				18	IVW	1.02852	0.952-1.111	0.474069	22.6516	17	0.16094
				18	Simple mode	1.02025	0.866-1.202	0.813481
				18	Weighted mode	1.02539	0.900-1.168	0.711063
	GCST90274815	Interleukin-6 levels	IL-6	18	MR Egger	1.02834	0.926-1.142	0.609395	20.2951	16	0.207223	0.00312283	0.00970652	0.751826	0.269
				18	Weighted median	1.0569	0.970-1.152	0.208233
				18	IVW	1.04223	0.977-1.111	0.20729	20.4264	17	0.253003
				18	Simple mode	1.0601	0.918-1.225	0.438764
				18	Weighted mode	1.06215	0.935-1.207	0.367246
	GCST90274816	Interleukin-7 levels	IL-7	18	MR Egger	1.00742	0.917-1.106	0.879022	12.238	16	0.727437	0.000332818	0.00863214	0.969722	0.773
				18	Weighted median	1.04018	0.963-1.123	0.315977
				18	IVW	1.00887	0.951-1.070	0.768859	12.2395	17	0.78542
				18	Simple mode	1.05482	0.921-1.208	0.451854
				18	Weighted mode	1.05026	0.935-1.180	0.421871
	GCST90274817	Interleukin-8 levels	IL-8	18	MR Egger	1.02362	0.932-1.124	0.63243	16.2322	16	0.436879	-0.00101853	0.00867036	0.907947	0.499
				18	Weighted median	1.04349	0.962-1.132	0.307709
				18	IVW	1.01916	0.961-1.081	0.525574	16.2462	17	0.506456
				18	Simple mode	1.05516	0.917-1.214	0.464353
				18	Weighted mode	1.05706	0.930-1.202	0.408955
	GCST90274818	Latency-associated peptide transforming growth factor beta 1 levels	LAP TGF-beta-1	18	MR Egger	1.00535	0.910-1.110	0.917309	18.1477	16	0.315322	-0.00586058	0.00914855	0.530849	0.364
				18	Weighted median	0.999636	0.917-1.089	0.993358
				18	IVW	0.980302	0.922-1.042	0.524221	18.6131	17	0.351186
				18	Simple mode	0.978714	0.837-1.144	0.790088
				18	Weighted mode	1.00372	0.875-1.152	0.958528
	GCST90274819	Leukemia inhibitory factor levels	LIF	18	MR Egger	1.04302	0.938-1.160	0.447243	7.02724	16	0.972732	-0.0160737	0.00985833	0.122527	0.914
				18	Weighted median	0.987821	0.906-1.077	0.78061
				18	IVW	0.973696	0.911-1.040	0.430427	9.68568	17	0.916271
				18	Simple mode	0.995783	0.862-1.151	0.954983
				18	Weighted mode	1.00549	0.880-1.149	0.936645
	GCST90274820	Leukemia inhibitory factor receptor levels	LIF-R	18	MR Egger	0.973642	0.873-1.086	0.636982	17.7463	16	0.33896	0.000335287	0.0100934	0.973911	0.38
				18	Weighted median	0.968645	0.880-1.066	0.513442
				18	IVW	0.975046	0.913-1.041	0.452355	17.7475	17	0.404932
				18	Simple mode	0.909025	0.731-1.131	0.404206
				18	Weighted mode	1.11246	0.904-1.369	0.327609
	GCST90274821	Monocyte chemoattractant protein-1 levels	MCP-1	18	MR Egger	1.03913	0.942-1.146	0.453968	17.7095	16	0.341178	-0.0134493	0.00904955	0.156667	0.284
				18	Weighted median	0.983624	0.902-1.073	0.709286
				18	IVW	0.980763	0.920-1.045	0.550465	20.1543	17	0.266414
				18	Simple mode	0.922878	0.791-1.077	0.323283
				18	Weighted mode	0.974983	0.854-1.114	0.713542
	GCST90274822	Monocyte chemoattractant protein 2 levels	MCP-2	18	MR Egger	0.989938	0.883-1.110	0.864431	23.6503	16	0.097425	-0.00837189	0.0105314	0.438279	0.119
				18	Weighted median	0.939675	0.862-1.024	0.157096
				18	IVW	0.954897	0.889-1.025	0.202731	24.5844	17	0.104406
				18	Simple mode	0.906375	0.786-1.046	0.195263
				18	Weighted mode	0.91052	0.793-1.045	0.199569
	GCST90274823	Monocyte chemoattractant protein-3 levels	MCP-3	18	MR Egger	1.01644	0.910-1.135	0.77585	17.3493	16	0.363347	-0.00699066	0.0102951	0.506826	0.417
				18	Weighted median	0.971184	0.888-1.063	0.52419
				18	IVW	0.986588	0.922-1.056	0.697107	17.8493	17	0.398407
				18	Simple mode	0.967982	0.829-1.130	0.685028
				18	Weighted mode	0.964034	0.842-1.104	0.602604
	GCST90274824	Monocyte chemoattractant protein-4 levels	MCP-4	18	MR Egger	1.00337	0.914-1.102	0.944618	14.6922	16	0.547287	-0.0101644	0.00861922	0.255529	0.523
				18	Weighted median	0.949635	0.875-1.030	0.214422
				18	IVW	0.960422	0.906-1.018	0.177604	16.0829	17	0.517967
				18	Simple mode	0.916135	0.805-1.043	0.203238
				18	Weighted mode	0.945816	0.839-1.066	0.373899
	GCST90274825	Macrophage inflammatory protein 1a levels	MIP-1 alpha	18	MR Egger	1.0417	0.925-1.173	0.509254	25.9634	16	0.0545454	-0.0022291	0.0109364	0.841062	0.09
				18	Weighted median	1.02818	0.946-1.118	0.513356
				18	IVW	1.03175	0.960-1.109	0.397379	26.0308	17	0.073901
				18	Simple mode	1.02152	0.894-1.167	0.757269
				18	Weighted mode	1.02711	0.916-1.152	0.652444
	GCST90274826	Matrix metalloproteinase-1 levels	MMP-1	18	MR Egger	1.01929	0.901-1.154	0.766333	27.7211	16	0.034131	0.00313458	0.011415	0.787137	0.051
				18	Weighted median	1.04099	0.954-1.136	0.36743
				18	IVW	1.03313	0.958-1.114	0.398789	27.8518	17	0.0467004
				18	Simple mode	1.04942	0.883-1.247	0.59098
				18	Weighted mode	1.05192	0.924-1.198	0.454826
	GCST90274827	Matrix metalloproteinase-10 levels	MMP-10	18	MR Egger	0.999952	0.895-1.118	0.999338	22.5597	16	0.126021	0.00113828	0.0102558	0.913006	0.158
				18	Weighted median	0.995674	0.913-1.086	0.922042
				18	IVW	1.00487	0.939-1.075	0.888574	22.5771	17	0.163532
				18	Simple mode	0.901545	0.746-1.089	0.297058
				18	Weighted mode	1.11277	0.944-1.312	0.219694
	GCST90274828	Neurturin levels	NRTN	18	MR Egger	0.980457	0.881-1.091	0.721163	16.3133	16	0.431319	-0.00695219	0.00991786	0.493387	0.478
				18	Weighted median	0.968168	0.884-1.060	0.485587
				18	IVW	0.951747	0.891-1.017	0.141589	16.8143	17	0.467018
				18	Simple mode	1.00098	0.857-1.169	0.99021
				18	Weighted mode	0.989546	0.868-1.128	0.877045
	GCST90274829	Neurotrophin-3 levels	NT-3	18	MR Egger	0.940623	0.834-1.061	0.332707	26.6735	16	0.0452578	0.00674873	0.0110582	0.550241	0.061
				18	Weighted median	0.947854	0.869-1.033	0.224647
				18	IVW	0.968407	0.899-1.043	0.395161	27.2944	17	0.0538888
				18	Simple mode	0.933289	0.787-1.107	0.438346
				18	Weighted mode	0.924455	0.807-1.059	0.272353
	GCST90274830	Osteoprotegerin levels	OPG	18	MR Egger	0.9924	0.898-1.096	0.882673	19.776	16	0.230479	0.00370973	0.00920381	0.692235	0.241
				18	Weighted median	1.05353	0.968-1.147	0.227595
				18	IVW	1.00835	0.949-1.072	0.789689	19.9768	17	0.275417
				18	Simple mode	1.08329	0.912-1.287	0.376335
				18	Weighted mode	1.09261	0.939-1.271	0.26614
	GCST90274831	Oncostatin-M levels	OSM	18	MR Egger	0.972676	0.884-1.070	0.578614	16.6028	16	0.411738	0.011323	0.00881658	0.217328	0.336
				18	Weighted median	1.03717	0.949-1.134	0.421952
				18	IVW	1.02135	0.961-1.086	0.499568	18.3143	17	0.369276
				18	Simple mode	0.922413	0.775-1.098	0.375547
				18	Weighted mode	0.917822	0.776-1.085	0.329867
	GCST90274832	Programmed cell death 1 ligand 1 levels	PD-L1	18	MR Egger	1.01434	0.918-1.121	0.784524	18.6648	16	0.286426	-0.00142636	0.0092201	0.878992	0.38
				18	Weighted median	1.01117	0.934-1.094	0.782932
				18	IVW	1.0081	0.948-1.072	0.795898	18.6928	17	0.34645
				18	Simple mode	1.00295	0.876-1.148	0.966439
				18	Weighted mode	1.00728	0.888-1.142	0.911337
	GCST90274833	Stem cell factor levels	SCF	18	MR Egger	1.04438	0.952-1.146	0.373084	3.27417	16	0.999697	-0.0115694	0.00856102	0.195367	0.998
				18	Weighted median	1.01068	0.936-1.091	0.785363
				18	IVW	0.993648	0.937-1.053	0.830666	5.10046	17	0.997473
				18	Simple mode	1.00315	0.879-1.144	0.963219
				18	Weighted mode	1.01353	0.895-1.148	0.834893
	GCST90274834	SIR2-like protein 2 levels	SIRT2	18	MR Egger	0.98613	0.882-1.102	0.808932	22.7028	16	0.121914	0.0076985	0.0102646	0.464138	0.138
				18	Weighted median	0.996229	0.915-1.085	0.93076
				18	IVW	1.01935	0.951-1.092	0.586685	23.5009	17	0.133642
				18	Simple mode	1.00263	0.853-1.178	0.974906
				18	Weighted mode	0.967672	0.843-1.110	0.645378
	GCST90274835	Signaling lymphocytic activation molecule levels	SLAMF1	18	MR Egger	1.00329	0.871-1.156	0.964322	36.7554	16	0.00226981	-0.00467416	0.013057	0.725037	NA
				18	Weighted median	0.983876	0.901-1.074	0.717426
				18	IVW	0.983263	0.902-1.072	0.703136	37.0498	17	0.00331331
				18	Simple mode	0.920396	0.777-1.091	0.352014
				18	Weighted mode	1.03299	0.886-1.204	0.683043
	GCST90274836	Sulfotransferase 1A1 levels	ST1A1	18	MR Egger	0.945114	0.845-1.058	0.339583	17.5435	16	0.3513	0.00208954	0.0104562	0.844126	0.428
				18	Weighted median	0.884315	0.808-0.968	0.00770669
				18	IVW	0.953599	0.891-1.021	0.172947	17.5872	17	0.415316
				18	Simple mode	0.871204	0.731-1.038	0.140686
				18	Weighted mode	0.869516	0.751-1.007	0.0793892
	GCST90274837	STAM binding protein levels	STAMPB	18	MR Egger	0.990234	0.877-1.119	0.876568	27.4658	16	0.0365876	0.00461471	0.0112471	0.687027	0.057
				18	Weighted median	1.00864	0.923-1.103	0.849788
				18	IVW	1.01008	0.937-1.088	0.792427	27.7548	17	0.0478867
				18	Simple mode	0.977215	0.830-1.151	0.785544
				18	Weighted mode	0.958837	0.820-1.121	0.604888
	GCST90274838	Transforming growth factor-alpha levels	TGF-alpha	18	MR Egger	1.05338	0.954-1.163	0.317066	17.8602	16	0.332149	-0.00403814	0.00908836	0.662762	0.378
				18	Weighted median	1.04411	0.958-1.137	0.323158
				18	IVW	1.0352	0.974-1.100	0.26254	18.0805	17	0.383777
				18	Simple mode	1.05329	0.897-1.237	0.534646
				18	Weighted mode	1.10396	0.952-1.280	0.208053
	GCST90274839	Tumor necrosis factor levels	TNF	18	MR Egger	0.978309	0.879-1.089	0.692912	16.288	16	0.433046	0.00124515	0.00994524	0.901925	0.509
				18	Weighted median	0.963322	0.875-1.060	0.443924
				18	IVW	0.983534	0.920-1.051	0.623416	16.304	17	0.502396
				18	Simple mode	0.97097	0.827-1.140	0.724047
				18	Weighted mode	0.958288	0.830-1.107	0.569904
	GCST90274840	TNF-beta levels	TNFB	18	MR Egger	1.11171	0.989-1.250	0.0949786	19.2628	16	0.255269	-0.0193259	0.0108791	0.0946787	0.167
				18	Weighted median	1.02219	0.925-1.129	0.665596
				18	IVW	1.02348	0.947-1.106	0.558175	23.0621	17	0.147241
				18	Simple mode	1.00595	0.852-1.187	0.944892
				18	Weighted mode	1.01347	0.870-1.180	0.865278
	GCST90274841	Tumor necrosis factor receptor superfamily member 9 levels	TNFRSF9	18	MR Egger	1.05423	0.948-1.172	0.343641	8.14671	16	0.944378	-0.00102164	0.00986029	0.918765	0.968
				18	Weighted median	1.03746	0.952-1.130	0.400459
				18	IVW	1.04963	0.982-1.122	0.152537	8.15745	17	0.963063
				18	Simple mode	1.00424	0.860-1.173	0.958034
				18	Weighted mode	1.03755	0.914-1.177	0.575347
	GCST90274842	Tumor necrosis factor ligand superfamily member 14 levels	TNFSF14	18	MR Egger	0.971645	0.853-1.107	0.670761	23.845	16	0.092944	0.00329028	0.0121122	0.789365	0.14
				18	Weighted median	0.984127	0.894-1.084	0.744764
				18	IVW	0.985417	0.910-1.067	0.71627	23.955	17	0.120662
				18	Simple mode	0.968187	0.828-1.132	0.690065
				18	Weighted mode	0.974229	0.856-1.108	0.69641
	GCST90274843	TNF-related apoptosis-inducing ligand levels	TRAIL	18	MR Egger	1.00699	0.904-1.122	0.901051	21.4972	16	0.16018	-0.00178942	0.00994976	0.859532	0.214
				18	Weighted median	0.996445	0.917-1.083	0.933235
				18	IVW	0.999249	0.935-1.067	0.982187	21.5407	17	0.203034
				18	Simple mode	0.962482	0.842-1.100	0.583137
				18	Weighted mode	0.981698	0.859-1.122	0.789514
	GCST90274844	TNF-related activation-induced cytokine levels	TRANCE	18	MR Egger	1.00539	0.916-1.104	0.911391	13.1719	16	0.660151	-0.000620321	0.00859792	0.943378	0.73
				18	Weighted median	0.967819	0.889-1.054	0.451127
				18	IVW	1.00271	0.946-1.063	0.927808	13.1771	17	0.724252
				18	Simple mode	0.936133	0.809-1.083	0.386285
				18	Weighted mode	0.934809	0.819-1.067	0.332175
	GCST90274845	Thymic stromal lymphopoietin levels	TSLP	18	MR Egger	1.01388	0.911-1.128	0.803312	10.2647	16	0.852447	0.00786583	0.00993168	0.439949	0.87
				18	Weighted median	1.06076	0.970-1.160	0.197713
				18	IVW	1.04856	0.981-1.121	0.164012	10.8919	17	0.862128
				18	Simple mode	1.08375	0.921-1.275	0.346483
				18	Weighted mode	1.09412	0.939-1.275	0.265525
	GCST90274846	Tumor necrosis factor ligand superfamily member 12 levels	TNFSF12	18	MR Egger	0.963389	0.861-1.079	0.526381	23.5379	16	0.100095	-0.00206768	0.0103776	0.844581	0.145
				18	Weighted median	0.992963	0.913-1.080	0.868965
				18	IVW	0.954824	0.891-1.023	0.188086	23.5963	17	0.130827
				18	Simple mode	1.0011	0.870-1.152	0.987942
				18	Weighted mode	1.0122	0.880-1.164	0.867188
	GCST90274847	Urokinase-type plasminogen activator levels	uPA	18	MR Egger	0.986785	0.861-1.131	0.85077	34.3777	16	0.00483072	7.91645e-05	0.0125544	0.995047	NA
				18	Weighted median	1.00643	0.921-1.100	0.887651
				18	IVW	0.987122	0.908-1.073	0.759675	34.3777	17	0.00750169
				18	Simple mode	0.987399	0.850-1.147	0.870012
				18	Weighted mode	1.00476	0.880-1.147	0.944776
	GCST90274848	Vascular endothelial growth factor A levels	VEGF_A	18	MR Egger	0.951437	0.827-1.095	0.497015	36.4487	16	0.00250571	0.00794213	0.0129536	0.548415	NA
				18	Weighted median	0.947486	0.870-1.032	0.216383
				18	IVW	0.984501	0.903-1.074	0.72365	37.305	17	0.00305906
				18	Simple mode	0.95356	0.820-1.108	0.543867
				18	Weighted mode	0.960548	0.847-1.089	0.537148
	OR, odds ratio; CI, confidence interval; IVW: Inverse variance weighted; NA：Not Applicable

[truncated: 1 more sheets: Table S11]
